# Supplementary material for: NK Cell Degranulation Triggered by Rituximab Identifies Potential Markers of Subpopulations with Enhanced Cytotoxicity toward Malignant B Cells
Source: Int J Mol Sci. 2024 Aug 18;25(16):8980. doi: 10.3390/ijms25168980 (PMC11354239; doi:10.3390/ijms25168980)
Supplement: Supplementary file 1 [file ijms-25-08980-s001.zip]

Archive with 1 entries (1 files):
- ijms-3125304-supplementary.xlsx
