# Supplementary material for: NK Cell Degranulation Triggered by Rituximab Identifies Potential Markers of Subpopulations with Enhanced Cytotoxicity toward Malignant B Cells
Source: Int J Mol Sci. 2024 Aug 18;25(16):8980. doi: 10.3390/ijms25168980 (PMC11354239; doi:10.3390/ijms25168980)
Supplement: Supplementary file 1 [file ijms-25-08980-s001.zip › ijms-3125304-supplementary.xlsx]

## Sheet: NonResp_vs_Resp deseq-reanalize
Column1.1	GeneName	baseMean	log2FoldChange	lfcSE	stat	pvalue	padj
DDX11L1	DDX11L1	0	NaN	NaN	NaN	NaN	NaN
WASH7P	WASH7P	18.9744627945891	-0.0761318085161617	0.172212975602677	-0.442079397616413	0.658431752339603	0.999989994384931
MIR6859-3	MIR6859-3	0	NaN	NaN	NaN	NaN	NaN
MIR6859-2	MIR6859-2	0	NaN	NaN	NaN	NaN	NaN
MIR6859-4	MIR6859-4	0	NaN	NaN	NaN	NaN	NaN
MIR6859-1	MIR6859-1	0	NaN	NaN	NaN	NaN	NaN
MIR1302-11	MIR1302-11	0	NaN	NaN	NaN	NaN	NaN
MIR1302-9	MIR1302-9	0	NaN	NaN	NaN	NaN	NaN
MIR1302-2	MIR1302-2	0	NaN	NaN	NaN	NaN	NaN
MIR1302-10	MIR1302-10	0	NaN	NaN	NaN	NaN	NaN
FAM138A	FAM138A	0	NaN	NaN	NaN	NaN	NaN
FAM138F	FAM138F	0	NaN	NaN	NaN	NaN	NaN
OR4F5	OR4F5	0	NaN	NaN	NaN	NaN	NaN
LOC729737	LOC729737	1.48681900529896	0.0417498261211788	0.0729417780897278	0.572371927509378	0.567070030052871	NaN
LOC100133331	LOC100133331	1.58518933269668	0.00903529348665662	0.0745964200595348	0.121122347150783	0.903594129019722	NaN
LOC100132287	LOC100132287	0	NaN	NaN	NaN	NaN	NaN
LOC100132062	LOC100132062	0	NaN	NaN	NaN	NaN	NaN
OR4F3	OR4F3	0	NaN	NaN	NaN	NaN	NaN
OR4F29	OR4F29	0	NaN	NaN	NaN	NaN	NaN
OR4F16	OR4F16	0	NaN	NaN	NaN	NaN	NaN
LOC101928626	LOC101928626	0	NaN	NaN	NaN	NaN	NaN
MIR6723	MIR6723	0	NaN	NaN	NaN	NaN	NaN
LOC100288069	LOC100288069	1.74639734692257	-0.0102805681666324	0.0891925702635894	-0.115262606921747	0.908236976127743	NaN
FAM87B	FAM87B	0	NaN	NaN	NaN	NaN	NaN
LINC00115	LINC00115	9.49559773355082	0.250593053757228	0.145428563533278	1.72313504079882	0.0848641074230629	NaN
LINC01128	LINC01128	69.784533274826	0.00723736938103035	0.174559779489321	0.0414606927334776	0.96692862854662	0.999989994384931
FAM41C	FAM41C	0	NaN	NaN	NaN	NaN	NaN
LOC100130417	LOC100130417	0	NaN	NaN	NaN	NaN	NaN
SAMD11	SAMD11	0	NaN	NaN	NaN	NaN	NaN
NOC2L	NOC2L	686.635331549478	-0.0564171214423352	0.157294861304681	-0.358671103266717	0.71984114818627	0.999989994384931
KLHL17	KLHL17	5.38923435657123	-0.0454461529418494	0.126982702942858	-0.357892467939513	0.720423787611409	NaN
PLEKHN1	PLEKHN1	3.49190642135479	0.0783811904069064	0.107225429680004	0.730994416537402	0.464782563370443	NaN
PERM1	PERM1	0.116926849407706	-0.0148661195724484	0.0255594263395117	-0.581629625601856	0.560816183338136	NaN
HES4	HES4	0.522677286316741	0.0461893664518599	0.044235037391481	1.04418056761393	0.296401855802948	NaN
ISG15	ISG15	48.3598332319414	-0.181431222458163	0.177375287895453	-1.02286640157619	0.306371017169572	0.999989994384931
AGRN	AGRN	5.49766970106387	0.171167501576149	0.126938743776365	1.34842599260084	0.177521408555956	NaN
RNF223	RNF223	0	NaN	NaN	NaN	NaN	NaN
C1orf159	C1orf159	34.6473618020489	0.0603587119794723	0.177654493841662	0.339753364377419	0.734042270668451	0.999989994384931
LINC01342	LINC01342	0	NaN	NaN	NaN	NaN	NaN
MIR200B	MIR200B	0	NaN	NaN	NaN	NaN	NaN
MIR200A	MIR200A	0	NaN	NaN	NaN	NaN	NaN
MIR429	MIR429	0	NaN	NaN	NaN	NaN	NaN
TTLL10	TTLL10	0.361875680078986	0.0334229495735005	0.0377582998719673	0.885181527951011	0.376058733426095	NaN
TNFRSF18	TNFRSF18	223.927483414428	0.0341726998878904	0.171691748861839	0.199035190184877	0.842235217468996	0.999989994384931
TNFRSF4	TNFRSF4	47.2983435074534	0.0734953835337197	0.173787772530168	0.422903075767091	0.672365978639368	0.999989994384931
SDF4	SDF4	862.924665396966	-0.0414201688131686	0.141723667977687	-0.292260067808081	0.770087787831251	0.999989994384931
B3GALT6	B3GALT6	216.231071493942	-0.0177285803333085	0.177242023588034	-0.10002470054458	0.920324715581972	0.999989994384931
FAM132A	FAM132A	0	NaN	NaN	NaN	NaN	NaN
UBE2J2	UBE2J2	242.200587446626	0.0582868434402287	0.165607344634483	0.351958082347588	0.724869699019878	0.999989994384931
SCNN1D	SCNN1D	0.609084143427911	0.00072554771626527	0.0487745362845745	0.0148755430914211	0.988131471550266	NaN
ACAP3	ACAP3	32.7049306252339	-0.121055362773162	0.177831360206598	-0.680731242411487	0.496041563721967	0.999989994384931
MIR6726	MIR6726	0	NaN	NaN	NaN	NaN	NaN
PUSL1	PUSL1	55.8888515356016	0.0349390310496914	0.175043290464159	0.199602229580147	0.841791683921302	0.999989994384931
CPSF3L	CPSF3L	260.147007508394	-0.0643514937611558	0.147894512109438	-0.435117522910771	0.663477124927683	0.999989994384931
MIR6727	MIR6727	0	NaN	NaN	NaN	NaN	NaN
CPTP	CPTP	60.2880301824766	-0.0655425656049313	0.171628044341893	-0.381887271723301	0.702544981769853	0.999989994384931
TAS1R3	TAS1R3	0.582704696574759	-0.0255424324838175	0.0491839419935086	-0.519324630123967	0.603534380415197	NaN
DVL1	DVL1	74.4641632695456	0.024442631986383	0.177247080716935	0.137901464371185	0.890318293066437	0.999989994384931
MIR6808	MIR6808	0	NaN	NaN	NaN	NaN	NaN
MXRA8	MXRA8	0.160801606237755	0.0164041642027001	0.0265733650966435	0.617316028400635	0.537026296666061	NaN
AURKAIP1	AURKAIP1	321.091456231468	-0.0983022208752289	0.154405344131928	-0.636650379090744	0.524352601887832	0.999989994384931
CCNL2	CCNL2	109.246264781964	0.0237575904774443	0.163503879020695	0.145302916479659	0.884471712146619	0.999989994384931
LOC148413	LOC148413	67.0910462397154	0.030529867489721	0.177428575875753	0.172068492006045	0.863383683015888	0.999989994384931
MRPL20	MRPL20	303.176254280222	-0.0420983438393475	0.163611679902914	-0.257306470200224	0.796942198073943	0.999989994384931
ANKRD65	ANKRD65	0	NaN	NaN	NaN	NaN	NaN
TMEM88B	TMEM88B	0	NaN	NaN	NaN	NaN	NaN
LOC102724312	LOC102724312	0	NaN	NaN	NaN	NaN	NaN
VWA1	VWA1	0.160801606237755	0.0164041642027001	0.0265733650966435	0.617316028400635	0.537026296666061	NaN
ATAD3C	ATAD3C	1.56936100227483	0.000309797504932538	0.078802979544487	0.00393129176997231	0.996863291072398	NaN
ATAD3B	ATAD3B	202.146250912122	0.0590620855720625	0.161305648285276	0.366150139191708	0.714253045651866	0.999989994384931
ATAD3A	ATAD3A	217.855038822051	-0.0185603640560832	0.162190026273207	-0.114435914973086	0.908892244955811	0.999989994384931
TMEM240	TMEM240	0	NaN	NaN	NaN	NaN	NaN
SSU72	SSU72	451.028315701273	-0.0642370695037964	0.153609769751238	-0.418183489291239	0.675812966417461	0.999989994384931
C1orf233	C1orf233	6.52224824993165	-0.287176747147777	0.137271094452083	-2.09204092306572	0.0364348550959447	NaN
MIB2	MIB2	24.3829901633724	-0.121979573363281	0.175489089916466	-0.695083514430122	0.487002965450455	0.999989994384931
MMP23B	MMP23B	0.502834499472424	-0.0160737886969516	0.0409151261630382	-0.392856877256126	0.694425193012317	NaN
MMP23A	MMP23A	0.919617917314973	-0.0180805873386115	0.0601251815687117	-0.300715721214893	0.763631279573806	NaN
CDK11B	CDK11B	58.9933142341104	-0.0164924623021241	0.177820596005728	-0.0927477619161324	0.926103951988478	0.999989994384931
SLC35E2B	SLC35E2B	48.9431868769358	-0.125744738012004	0.175210886775891	-0.717676511579109	0.472956769230416	0.999989994384931
CDK11A	CDK11A	11.0052060765195	0.130202163849108	0.156822824846818	0.830250086212179	0.406397402347046	0.999989994384931
SLC35E2	SLC35E2	9.15556296253761	0.146053254028967	0.150214213565108	0.972299828109564	0.33090140933461	NaN
NADK	NADK	162.516372515119	-0.0954043088427347	0.170677805448378	-0.55897314001726	0.576180051541942	0.999989994384931
GNB1	GNB1	2226.72546185879	-0.0119926802810978	0.126439221607992	-0.0948493681674155	0.924434473469697	0.999989994384931
CALML6	CALML6	0.152053951249307	0.0161913614353084	0.02639929464976	0.613325531993164	0.539661114482838	NaN
TMEM52	TMEM52	0.764348150767562	-0.0496015593495454	0.0598208914572246	-0.829167839884389	0.407009440268442	NaN
CFAP74	CFAP74	0	NaN	NaN	NaN	NaN	NaN
GABRD	GABRD	0	NaN	NaN	NaN	NaN	NaN
PRKCZ	PRKCZ	35.2694352032897	-0.133577557287499	0.177705647017087	-0.751678742514327	0.452244277034921	0.999989994384931
FAAP20	FAAP20	97.7354662691476	-0.0545046989367824	0.177004183584911	-0.307928873955885	0.75813645436114	0.999989994384931
SKI	SKI	189.400526631996	-0.047690859176048	0.170010306909892	-0.280517458281662	0.779080533159555	0.999989994384931
MORN1	MORN1	6.38492194777676	-0.0353318828951942	0.136454888878101	-0.258927204336059	0.795691407749321	NaN
LOC100129534	LOC100129534	0.960296792906577	-0.043446919705482	0.0563422386146176	-0.771125194415154	0.440632728359562	NaN
RER1	RER1	226.162345865131	0.0470003851724129	0.149990875640588	0.31335496223808	0.754010997274005	0.999989994384931
PEX10	PEX10	39.1477416420648	0.0214727803213917	0.177832671504782	0.120747105352991	0.903891347249643	0.999989994384931
PLCH2	PLCH2	9.42707668754658	-0.103702099988726	0.128431658740464	-0.807449666271838	0.419407462351064	NaN
PANK4	PANK4	77.4001347595687	0.00295272730281755	0.173034538976696	0.0170643810205732	0.986385254600553	0.999989994384931
HES5	HES5	0	NaN	NaN	NaN	NaN	NaN
LOC115110	LOC115110	7.00258778905289	0.0763208557580586	0.130262421439098	0.585900790994748	0.557942185737513	NaN
TNFRSF14	TNFRSF14	103.138295447983	-0.106466221078916	0.166215052317633	-0.640532969754518	0.521826161780346	0.999989994384931
LOC100996583	LOC100996583	0	NaN	NaN	NaN	NaN	NaN
FAM213B	FAM213B	31.9495264786177	-0.0541340633071513	0.177443812210249	-0.3050772108244	0.760307347487495	0.999989994384931
MMEL1	MMEL1	0	NaN	NaN	NaN	NaN	NaN
TTC34	TTC34	0	NaN	NaN	NaN	NaN	NaN
ACTRT2	ACTRT2	0	NaN	NaN	NaN	NaN	NaN
LINC00982	LINC00982	0	NaN	NaN	NaN	NaN	NaN
PRDM16	PRDM16	0	NaN	NaN	NaN	NaN	NaN
MIR4251	MIR4251	0	NaN	NaN	NaN	NaN	NaN
ARHGEF16	ARHGEF16	0	NaN	NaN	NaN	NaN	NaN
MEGF6	MEGF6	0.342445060430558	-0.00193322911362813	0.0350839754994919	-0.055102909123173	0.95605647852287	NaN
MIR551A	MIR551A	0	NaN	NaN	NaN	NaN	NaN
TPRG1L	TPRG1L	152.0369340804	-0.226143049575008	0.164201599896427	-1.3772280520875	0.168441751472182	0.999989994384931
WRAP73	WRAP73	72.4525792731273	-0.117362568281024	0.173685804324965	-0.675717677314832	0.499219910342653	0.999989994384931
TP73	TP73	0.353128025090537	0.0328664920089966	0.0374485091620456	0.877644871436087	0.380136470336314	NaN
TP73-AS1	TP73-AS1	20.6340869072739	0.128454756118401	0.174220939050904	0.737309515252177	0.460934147065746	0.999989994384931
CCDC27	CCDC27	0	NaN	NaN	NaN	NaN	NaN
SMIM1	SMIM1	0	NaN	NaN	NaN	NaN	NaN
LRRC47	LRRC47	171.487257772254	-0.0731053640259152	0.15932393503815	-0.458847341477036	0.646343795603257	0.999989994384931
CEP104	CEP104	117.310840441467	0.0745410925726803	0.174335646440335	0.42757229571057	0.668962539674816	0.999989994384931
DFFB	DFFB	13.8268161570342	-0.0621465982937775	0.166612712972067	-0.373000338240675	0.709148192218721	0.999989994384931
C1orf174	C1orf174	129.38396992486	0.0765240262208684	0.159143500727407	0.480849207608827	0.630623674300399	0.999989994384931
LINC01134	LINC01134	0.188049391521592	-0.0167095642638527	0.0270501957062857	-0.617724339050525	0.536757065238328	NaN
LINC01346	LINC01346	0	NaN	NaN	NaN	NaN	NaN
LOC284661	LOC284661	0	NaN	NaN	NaN	NaN	NaN
AJAP1	AJAP1	0	NaN	NaN	NaN	NaN	NaN
MIR4417	MIR4417	0	NaN	NaN	NaN	NaN	NaN
MIR4689	MIR4689	0	NaN	NaN	NaN	NaN	NaN
NPHP4	NPHP4	17.3878415728025	0.0770945075936508	0.167394359611264	0.460556184644964	0.645117053047741	0.999989994384931
KCNAB2	KCNAB2	267.964022329563	-0.0483092579839802	0.147638542521974	-0.327213051272097	0.743506750272514	0.999989994384931
CHD5	CHD5	0.342445060430558	-0.00193322911362813	0.0350839754994919	-0.055102909123173	0.95605647852287	NaN
RPL22	RPL22	1401.71386424794	-0.0950114666514759	0.160747970213734	-0.591058577754648	0.554481172746148	0.999989994384931
LOC102724450	LOC102724450	0	NaN	NaN	NaN	NaN	NaN
RNF207	RNF207	0.201074073841231	0.0172465096434334	0.0272512569303259	0.632870244757078	0.526818380222463	NaN
ICMT	ICMT	332.134031277718	-0.114114464418842	0.160612659965957	-0.710494829255861	0.477397336289432	0.999989994384931
LINC00337	LINC00337	1.46673358160558	-0.0490285759117773	0.0783293593739888	-0.625928467992276	0.531361861047047	NaN
HES3	HES3	0	NaN	NaN	NaN	NaN	NaN
GPR153	GPR153	7.19881980542046	0.0618196912934039	0.140080764350771	0.441314634310556	0.65898523303966	NaN
ACOT7	ACOT7	310.193899929645	-0.093788730854068	0.159956335756405	-0.58633958080221	0.557647337520345	0.999989994384931
HES2	HES2	0.190391109181252	-0.0167570158774064	0.0270873706495724	-0.61862836722659	0.536161209759397	NaN
ESPN	ESPN	0.190391109181252	-0.0167570158774064	0.0270873706495724	-0.61862836722659	0.536161209759397	NaN
MIR4252	MIR4252	0	NaN	NaN	NaN	NaN	NaN
TNFRSF25	TNFRSF25	41.3991429471416	0.00679248728456571	0.176920019958298	0.0383929828075239	0.969374355767254	0.999989994384931
PLEKHG5	PLEKHG5	2.80150439486299	0.0623536232530141	0.107822663480006	0.578297931441626	0.563062990748064	NaN
NOL9	NOL9	113.240021066099	-0.0126626147768486	0.177676478624734	-0.0712678170732604	0.943184608333591	0.999989994384931
TAS1R1	TAS1R1	0.188049391521592	-0.0167095642638527	0.0270501957062857	-0.617724339050525	0.536757065238328	NaN
ZBTB48	ZBTB48	52.2596412641513	0.0867924242655485	0.177741805105764	0.488306193435491	0.625332975220068	0.999989994384931
KLHL21	KLHL21	849.146553914543	0.250008451820999	0.152913443728864	1.63496711423423	0.102055941701593	0.999989994384931
PHF13	PHF13	144.738462532942	0.132275169471501	0.176082735562572	0.751210327627475	0.452526085774473	0.999989994384931
THAP3	THAP3	54.0578885903611	0.0552563932912271	0.175290580531745	0.315227396267424	0.752589005925276	0.999989994384931
DNAJC11	DNAJC11	210.498770739458	-0.0233767010559247	0.169082592663004	-0.138256107194408	0.890038013679019	0.999989994384931
LOC100505887	LOC100505887	0	NaN	NaN	NaN	NaN	NaN
CAMTA1	CAMTA1	117.86555126003	0.0931696037244393	0.175345661181009	0.531348212992053	0.595177501110696	0.999989994384931
VAMP3	VAMP3	135.245050195417	0.056016228130144	0.172869385033862	0.32403787471779	0.745909360014831	0.999989994384931
PER3	PER3	24.4967136326677	0.110426564577564	0.164293783053784	0.672128686338751	0.501501775647704	0.999989994384931
UTS2	UTS2	11.5624005339319	0.0737280468823027	0.152565829025729	0.483253998310914	0.628915398663877	0.999989994384931
TNFRSF9	TNFRSF9	2589.74101676588	0.238752365171701	0.168173347992397	1.41968015753896	0.15570081737924	0.999989994384931
PARK7	PARK7	918.574845217435	-0.0978979800368778	0.146267514260661	-0.669307744318504	0.503299187700062	0.999989994384931
ERRFI1	ERRFI1	78.0849884349878	0.114933059373516	0.174660197656355	0.658038070010933	0.51051366866319	0.999989994384931
LOC102724539	LOC102724539	0	NaN	NaN	NaN	NaN	NaN
SLC45A1	SLC45A1	0.429782406894768	0.0190603888812804	0.0439423186152884	0.43375928903872	0.664463247571423	NaN
RERE	RERE	201.151827911403	0.0125713654682378	0.124249180678435	0.101178658882052	0.919408637514851	0.999989994384931
LOC102724552	LOC102724552	0.304976240929298	-0.0289617573746161	0.0354886546710193	-0.816084961323337	0.414451544528879	NaN
ENO1	ENO1	8923.56197926238	0.0250180746721312	0.130608917904352	0.191549513414181	0.848095092519802	0.999989994384931
MIR6728	MIR6728	0	NaN	NaN	NaN	NaN	NaN
ENO1-AS1	ENO1-AS1	0.459371909838264	-0.0148363931675519	0.0446139570800765	-0.332550487304285	0.739473623325168	NaN
CA6	CA6	0.188049391521592	-0.0167095642638527	0.0270501957062857	-0.617724339050525	0.536757065238328	NaN
SLC2A7	SLC2A7	0	NaN	NaN	NaN	NaN	NaN
SLC2A5	SLC2A5	571.271661778795	0.00649446496394625	0.171205092368033	0.0379338305544403	0.969740439570168	0.999989994384931
GPR157	GPR157	0.268980800657013	0.00246094179099624	0.0323585473808126	0.0760522949944129	0.93937749324256	NaN
MIR34A	MIR34A	0	NaN	NaN	NaN	NaN	NaN
H6PD	H6PD	66.2902539975371	-0.0934711181429587	0.177721352432584	-0.525941969625824	0.598928527169508	0.999989994384931
SPSB1	SPSB1	23.3239639944132	0.277191436492234	0.172143605829816	1.61023370665461	0.107346845503818	0.999989994384931
LOC100506022	LOC100506022	0	NaN	NaN	NaN	NaN	NaN
SLC25A33	SLC25A33	128.068928350126	0.0979224579769043	0.172372721865526	0.568085581738954	0.569976857559669	0.999989994384931
TMEM201	TMEM201	220.133944251854	0.0657920554592383	0.1704524195976	0.385984872579449	0.699507872264371	0.999989994384931
PIK3CD	PIK3CD	615.557883955941	0.340918407350194	0.144513525385836	2.35907612412041	0.0183204971784238	0.999989994384931
PIK3CD-AS1	PIK3CD-AS1	7.99071712004736	0.0236807690255718	0.141129292388822	0.167794854099669	0.866744670936687	NaN
PIK3CD-AS2	PIK3CD-AS2	4.22951434460815	0.0267923305571367	0.122647284304224	0.218450255210534	0.827078312887795	NaN
CLSTN1	CLSTN1	499.570924959847	-0.00727413979632538	0.177699266986932	-0.0409351142504169	0.967347623774568	0.999989994384931
CTNNBIP1	CTNNBIP1	42.8065518796673	-0.0569231757492047	0.176986473627886	-0.321624441588038	0.747737225200355	0.999989994384931
LZIC	LZIC	78.2836327097997	-0.115019272692744	0.177091350039394	-0.649491195742525	0.516020935374406	0.999989994384931
NMNAT1	NMNAT1	12.5306691425967	-0.221610126563499	0.159370706404655	-1.39053237299967	0.164367275925416	0.999989994384931
MIR5697	MIR5697	0	NaN	NaN	NaN	NaN	NaN
RBP7	RBP7	0.160801606237755	0.0164041642027001	0.0265733650966435	0.617316028400635	0.537026296666061	NaN
UBE4B	UBE4B	162.5531157929	-0.0958691115140751	0.172835695948758	-0.554683515970556	0.579111153124883	0.999989994384931
KIF1B	KIF1B	294.398242652639	0.441382017959389	0.164686688915949	2.68013171474141	0.00735931961226861	0.999989994384931
RNU6-2	RNU6-2	1.50746797965161	-0.0648598620059963	0.0742678792114118	-0.873323201021608	0.382486938000314	NaN
PGD	PGD	915.06201223587	-0.0577766800883161	0.148516377058522	-0.38902564978103	0.697257172222875	0.999989994384931
APITD1-CORT	APITD1-CORT	0	NaN	NaN	NaN	NaN	NaN
APITD1	APITD1	3.58014621516124	-0.0993202203092083	0.107059957196464	-0.927706519879764	0.353559825527726	NaN
CORT	CORT	0.160801606237755	0.0164041642027001	0.0265733650966435	0.617316028400635	0.537026296666061	NaN
DFFA	DFFA	124.175725685245	-0.0624084649801298	0.173624147828836	-0.35944576696586	0.719261642112228	0.999989994384931
PEX14	PEX14	47.3223131729084	-0.176049244879996	0.177828542305046	-0.989994309113785	0.322176900624855	0.999989994384931
CASZ1	CASZ1	121.146645252605	0.0019378360062683	0.175539654563271	0.0110393062529916	0.991192086877065	0.999989994384931
C1orf127	C1orf127	0	NaN	NaN	NaN	NaN	NaN
TARDBP	TARDBP	878.017930848023	0.0415879272686032	0.134815399913335	0.308480539280659	0.75771670610896	0.999989994384931
MASP2	MASP2	0	NaN	NaN	NaN	NaN	NaN
SRM	SRM	951.142543947915	-0.109187815944342	0.131102287933014	-0.832844473317892	0.404932448955178	0.999989994384931
EXOSC10	EXOSC10	301.286119342866	-0.00273217185145038	0.151154202012052	-0.0180753946306602	0.985578706985267	0.999989994384931
MTOR	MTOR	166.670242844654	0.00995840895287318	0.177822746093919	0.056001884863557	0.955340305615622	0.999989994384931
MTOR-AS1	MTOR-AS1	0	NaN	NaN	NaN	NaN	NaN
ANGPTL7	ANGPTL7	0.160801606237755	0.0164041642027001	0.0265733650966435	0.617316028400635	0.537026296666061	NaN
UBIAD1	UBIAD1	261.075278993169	-0.0371850981927137	0.163977484707533	-0.226769536433836	0.820602953024995	0.999989994384931
PTCHD2	PTCHD2	0.421903090337004	-0.0391506165140209	0.0411278261309959	-0.951925258323224	0.341134888664458	NaN
LOC101929181	LOC101929181	0	NaN	NaN	NaN	NaN	NaN
FBXO2	FBXO2	13.1908696215927	-0.0284667321872558	0.150207750669169	-0.189515734444046	0.849688624246925	0.999989994384931
FBXO44	FBXO44	22.7195355273021	-0.0824055344055759	0.173126496969872	-0.475984530663242	0.634085398700012	0.999989994384931
FBXO6	FBXO6	29.108748677262	-0.137672090830283	0.177353489949742	-0.776258143379618	0.437596581751228	0.999989994384931
MAD2L2	MAD2L2	123.747931843399	-0.0450339964168478	0.170742442170027	-0.263753966761248	0.791969507976076	0.999989994384931
DRAXIN	DRAXIN	2.07701078529525	-0.00243264530688254	0.0836886171377793	-0.0290678157924106	0.976810504222986	NaN
AGTRAP	AGTRAP	56.7149943256338	0.0506838787199887	0.176475453084134	0.287200728680522	0.773958628405408	0.999989994384931
C1orf167	C1orf167	0.160801606237755	0.0164041642027001	0.0265733650966435	0.617316028400635	0.537026296666061	NaN
LOC102724659	LOC102724659	0	NaN	NaN	NaN	NaN	NaN
MTHFR	MTHFR	35.6810900176681	0.0147993078296013	0.170323477250228	0.0868894181150328	0.930759410828571	0.999989994384931
CLCN6	CLCN6	67.4624035305049	0.00511235104661051	0.173680819750215	0.0294353231057005	0.976517401237624	0.999989994384931
NPPA-AS1	NPPA-AS1	0.351192715419007	-0.00141135791015537	0.0353736530378686	-0.039898562600941	0.968173997070488	NaN
NPPA	NPPA	0	NaN	NaN	NaN	NaN	NaN
NPPB	NPPB	0	NaN	NaN	NaN	NaN	NaN
KIAA2013	KIAA2013	241.033609389662	-0.160895864977762	0.154707616063226	-1.03999963978507	0.298340068015694	0.999989994384931
PLOD1	PLOD1	126.522870052177	-0.179915851350979	0.167729648226553	-1.07265384058974	0.283426458146677	0.999989994384931
MFN2	MFN2	491.532800344454	0.0543865556532487	0.153814370275966	0.353585660141318	0.723649422550117	0.999989994384931
MIIP	MIIP	58.2176606337536	-0.0873306393259432	0.175629727450336	-0.49724292461046	0.619017755006956	0.999989994384931
MIR6729	MIR6729	0	NaN	NaN	NaN	NaN	NaN
TNFRSF8	TNFRSF8	0.765222248406006	-0.0233830810711795	0.0459242541715217	-0.509166267215717	0.610635685572119	NaN
MIR7846	MIR7846	0	NaN	NaN	NaN	NaN	NaN
TNFRSF1B	TNFRSF1B	3275.351071425	0.0436642576774973	0.152294146321315	0.286710019604911	0.774334365011775	0.999989994384931
MIR4632	MIR4632	0	NaN	NaN	NaN	NaN	NaN
VPS13D	VPS13D	155.815489702872	0.0792708744024257	0.176812208124683	0.448333716563995	0.653912370795196	0.999989994384931
SNORA59B	SNORA59B	0	NaN	NaN	NaN	NaN	NaN
SNORA59A	SNORA59A	0	NaN	NaN	NaN	NaN	NaN
DHRS3	DHRS3	465.538602006435	-0.0968786552962751	0.153224938900136	-0.632264277549594	0.527214201915514	0.999989994384931
MIR6730	MIR6730	0	NaN	NaN	NaN	NaN	NaN
AADACL4	AADACL4	0	NaN	NaN	NaN	NaN	NaN
AADACL3	AADACL3	0	NaN	NaN	NaN	NaN	NaN
C1orf158	C1orf158	0	NaN	NaN	NaN	NaN	NaN
PRAMEF12	PRAMEF12	0	NaN	NaN	NaN	NaN	NaN
PRAMEF1	PRAMEF1	0	NaN	NaN	NaN	NaN	NaN
PRAMEF11	PRAMEF11	0	NaN	NaN	NaN	NaN	NaN
HNRNPCL4	HNRNPCL4	0	NaN	NaN	NaN	NaN	NaN
HNRNPCL3	HNRNPCL3	0	NaN	NaN	NaN	NaN	NaN
HNRNPCL1	HNRNPCL1	0	NaN	NaN	NaN	NaN	NaN
PRAMEF2	PRAMEF2	0	NaN	NaN	NaN	NaN	NaN
PRAMEF4	PRAMEF4	0	NaN	NaN	NaN	NaN	NaN
PRAMEF8	PRAMEF8	0	NaN	NaN	NaN	NaN	NaN
PRAMEF7	PRAMEF7	0	NaN	NaN	NaN	NaN	NaN
PRAMEF6	PRAMEF6	0	NaN	NaN	NaN	NaN	NaN
PRAMEF9	PRAMEF9	0	NaN	NaN	NaN	NaN	NaN
LOC101929983	LOC101929983	0	NaN	NaN	NaN	NaN	NaN
LOC391003	LOC391003	0	NaN	NaN	NaN	NaN	NaN
PRAMEF22	PRAMEF22	0	NaN	NaN	NaN	NaN	NaN
PRAMEF25	PRAMEF25	0	NaN	NaN	NaN	NaN	NaN
PRAMEF26	PRAMEF26	0	NaN	NaN	NaN	NaN	NaN
PRAMEF5	PRAMEF5	0	NaN	NaN	NaN	NaN	NaN
LOC649324	LOC649324	0	NaN	NaN	NaN	NaN	NaN
LOC645354	LOC645354	0	NaN	NaN	NaN	NaN	NaN
HNRNPCL2	HNRNPCL2	0.340103342770899	-0.0018118642197918	0.0350066252710797	-0.0517577517330314	0.958721719635108	NaN
PRAMEF10	PRAMEF10	0	NaN	NaN	NaN	NaN	NaN
LOC645382	LOC645382	0	NaN	NaN	NaN	NaN	NaN
PRAMEF15	PRAMEF15	0	NaN	NaN	NaN	NaN	NaN
LOC400736	LOC400736	0	NaN	NaN	NaN	NaN	NaN
PRAMEF14	PRAMEF14	0	NaN	NaN	NaN	NaN	NaN
PRAMEF19	PRAMEF19	0	NaN	NaN	NaN	NaN	NaN
PRAMEF16	PRAMEF16	0	NaN	NaN	NaN	NaN	NaN
PRAMEF17	PRAMEF17	0	NaN	NaN	NaN	NaN	NaN
PRAMEF20	PRAMEF20	0	NaN	NaN	NaN	NaN	NaN
LRRC38	LRRC38	0	NaN	NaN	NaN	NaN	NaN
PDPN	PDPN	0	NaN	NaN	NaN	NaN	NaN
PRDM2	PRDM2	509.676175765862	0.113522837421348	0.169880577119299	0.668250834476657	0.503973491289297	0.999989994384931
KAZN	KAZN	0.672795927894518	0.0211286683537831	0.0445270278442572	0.474513332165019	0.635133893044732	NaN
TMEM51-AS1	TMEM51-AS1	0	NaN	NaN	NaN	NaN	NaN
TMEM51	TMEM51	0.160801606237755	0.0164041642027001	0.0265733650966435	0.617316028400635	0.537026296666061	NaN
C1orf195	C1orf195	0	NaN	NaN	NaN	NaN	NaN
FHAD1	FHAD1	0.188049391521592	-0.0167095642638527	0.0270501957062857	-0.617724339050525	0.536757065238328	NaN
EFHD2	EFHD2	2309.37055659432	0.142379875819043	0.164706742276148	0.864444732810804	0.387343628369242	0.999989994384931
CTRC	CTRC	0.978839140064662	0.102390960577121	0.0648341878674621	1.5792742061709	0.114273175555368	NaN
CELA2A	CELA2A	0	NaN	NaN	NaN	NaN	NaN
CELA2B	CELA2B	0	NaN	NaN	NaN	NaN	NaN
CASP9	CASP9	35.4950453956904	-0.219888552219397	0.177818225069317	-1.23659176180439	0.216238679894089	0.999989994384931
DNAJC16	DNAJC16	49.657311714224	0.0456953774028094	0.1776103114555	0.257278854072942	0.796963515157884	0.999989994384931
AGMAT	AGMAT	4.74009631240966	0.0390506373377829	0.1205527179878	0.323929961842378	0.745991059691938	NaN
DDI2	DDI2	93.0252068104599	0.0246547548787155	0.169991546615092	0.145035181864312	0.884683094346058	0.999989994384931
RSC1A1	RSC1A1	71.0554316176631	0.140185035558252	0.177782202663008	0.788521198738761	0.43039190379346	0.999989994384931
PLEKHM2	PLEKHM2	186.964837477419	0.0525655619493458	0.173880849120654	0.302307943716511	0.762417323269603	0.999989994384931
SLC25A34	SLC25A34	0.582704696574759	-0.0255424324838175	0.0491839419935086	-0.519324630123967	0.603534380415197	NaN
TMEM82	TMEM82	0	NaN	NaN	NaN	NaN	NaN
FBLIM1	FBLIM1	0.160801606237755	0.0164041642027001	0.0265733650966435	0.617316028400635	0.537026296666061	NaN
UQCRHL	UQCRHL	42.2744667303124	-0.187023429359756	0.177637507691583	-1.05283749918665	0.292415475212562	0.999989994384931
FLJ37453	FLJ37453	9.65926166452113	0.0901299724504144	0.14282567082807	0.631048829862739	0.528008597348652	NaN
SPEN	SPEN	446.858424114829	0.0553159529838272	0.116348094474304	0.475434971528854	0.634476972943867	0.999989994384931
MIR5096	MIR5096	0	NaN	NaN	NaN	NaN	NaN
ZBTB17	ZBTB17	84.2956658981563	0.109667554274521	0.166109298661491	0.660213215986233	0.509117012385815	0.999989994384931
C1orf64	C1orf64	0	NaN	NaN	NaN	NaN	NaN
HSPB7	HSPB7	0.201074073841231	0.0172465096434334	0.0272512569303259	0.632870244757078	0.526818380222463	NaN
CLCNKA	CLCNKA	0.312855557487062	0.0302664679651326	0.035964131341759	0.841573724595687	0.400026601940822	NaN
CLCNKB	CLCNKB	0	NaN	NaN	NaN	NaN	NaN
FAM131C	FAM131C	0.233853698815412	-0.0187183072676163	0.0285767660204775	-0.655018389911691	0.51245591395584	NaN
EPHA2	EPHA2	0.720885561133402	-0.0342081944284863	0.051846910165111	-0.659792344800246	0.509387096548335	NaN
ARHGEF19	ARHGEF19	9.93680867257929	-0.148793757640729	0.14723197078778	-1.01060766112545	0.312204247602125	NaN
RSG1	RSG1	3.28703718468459	-0.0352528252277425	0.111258801732721	-0.316854259426871	0.751354190674591	NaN
FBXO42	FBXO42	126.62816142528	-0.0956682808170199	0.158565358813112	-0.603336576999623	0.546284804866772	0.999989994384931
SZRD1	SZRD1	1687.09107502126	0.0507475712724023	0.16083170146528	0.315532142046993	0.752357650685473	0.999989994384931
SPATA21	SPATA21	0	NaN	NaN	NaN	NaN	NaN
NECAP2	NECAP2	279.071273046655	-0.167178861100379	0.164412379444117	-1.01682648025419	0.309235982681767	0.999989994384931
CROCCP3	CROCCP3	0.859178339861066	0.0224423226082406	0.0595590919998833	0.376807668731493	0.706316541293609	NaN
FAM231B	FAM231B	0	NaN	NaN	NaN	NaN	NaN
MIR3675	MIR3675	0	NaN	NaN	NaN	NaN	NaN
NBPF1	NBPF1	16.1425943256375	-0.137764372144675	0.157549940791409	-0.874417162282978	0.381891114394028	0.999989994384931
CROCCP2	CROCCP2	16.4279538918305	0.146317638902758	0.163333467383409	0.895821543782525	0.370348081727411	0.999989994384931
MST1P2	MST1P2	0.389123465362822	0.000893109351338617	0.0365476585076662	0.0244368418609165	0.980504161537049	NaN
FAM231A	FAM231A	0	NaN	NaN	NaN	NaN	NaN
FAM231C	FAM231C	0	NaN	NaN	NaN	NaN	NaN
ESPNP	ESPNP	0	NaN	NaN	NaN	NaN	NaN
MST1L	MST1L	0.190391109181252	-0.0167570158774064	0.0270873706495724	-0.61862836722659	0.536161209759397	NaN
CROCC	CROCC	14.2678646405188	0.00854966139517146	0.148287698386014	0.0576559046247753	0.954022718243078	0.999989994384931
MFAP2	MFAP2	0	NaN	NaN	NaN	NaN	NaN
ATP13A2	ATP13A2	50.225928988307	0.0851209800345222	0.174783351767896	0.487008511815009	0.626252298955519	0.999989994384931
SDHB	SDHB	429.050772066095	-0.0633813098121634	0.148907973348549	-0.4256408061092	0.670369601143531	0.999989994384931
PADI2	PADI2	1.10177969366493	-0.00224841166845655	0.0648867036634188	-0.0346513467554083	0.972357757269912	NaN
PADI1	PADI1	0	NaN	NaN	NaN	NaN	NaN
PADI3	PADI3	0	NaN	NaN	NaN	NaN	NaN
MIR3972	MIR3972	0	NaN	NaN	NaN	NaN	NaN
PADI4	PADI4	0.351192715419007	-0.00141135791015537	0.0353736530378686	-0.039898562600941	0.968173997070488	NaN
PADI6	PADI6	0	NaN	NaN	NaN	NaN	NaN
RCC2	RCC2	1197.11683925377	0.0671794599957048	0.132769484767822	0.505985694779063	0.612866692093055	0.999989994384931
ARHGEF10L	ARHGEF10L	0	NaN	NaN	NaN	NaN	NaN
ACTL8	ACTL8	1.96595161699953	0.0228270334363626	0.0839632352891028	0.271869388521827	0.785722449399346	NaN
LOC101927876	LOC101927876	0	NaN	NaN	0	NaN	NaN
IGSF21	IGSF21	0	NaN	NaN	NaN	NaN	NaN
KLHDC7A	KLHDC7A	0	NaN	NaN	NaN	NaN	NaN
PAX7	PAX7	0	NaN	NaN	NaN	NaN	NaN
TAS1R2	TAS1R2	0	NaN	NaN	NaN	NaN	NaN
ALDH4A1	ALDH4A1	15.8748984730739	-0.0630659314900309	0.169236899404681	-0.372648823701425	0.709409829895258	0.999989994384931
MIR4695	MIR4695	0	NaN	NaN	NaN	NaN	NaN
MIR1290	MIR1290	0	NaN	NaN	NaN	NaN	NaN
IFFO2	IFFO2	291.841103833372	0.0553845321848877	0.177793471514229	0.311510494244751	0.755412566241262	0.999989994384931
UBR4	UBR4	572.303816820094	0.0690734732372488	0.173910951955041	0.397177247670436	0.6912367589912	0.999989994384931
EMC1	EMC1	309.285890242703	0.0774052659850848	0.166125538395949	0.465944410067732	0.641255291751167	0.999989994384931
MRTO4	MRTO4	640.376124029057	0.0411226548646898	0.140435442629781	0.292822481950644	0.769657842990329	0.999989994384931
AKR7L	AKR7L	0	NaN	NaN	NaN	NaN	NaN
AKR7A3	AKR7A3	0.152053951249307	0.0161913614353084	0.02639929464976	0.613325531993164	0.539661114482838	NaN
LOC100506730	LOC100506730	1.28468371942464	0.00607045778286221	0.0748322489025022	0.0811208786571591	0.935345821639378	NaN
AKR7A2	AKR7A2	127.990397716062	-0.0933946638447472	0.16482984964754	-0.566612564680823	0.570977436545779	0.999989994384931
PQLC2	PQLC2	22.9304301777728	-0.0949719533819108	0.174009401269283	-0.545786335043701	0.585212817533137	0.999989994384931
CAPZB	CAPZB	1326.14827767676	-0.1447118537182	0.157499498647846	-0.91880834517297	0.358195826724594	0.999989994384931
MINOS1	MINOS1	146.396921214403	-0.0912615835464427	0.167325490910896	-0.545413511411966	0.585469149788587	0.999989994384931
MINOS1-NBL1	MINOS1-NBL1	0	NaN	NaN	NaN	NaN	NaN
RPS14P3	RPS14P3	4.85129268931686	-0.102423717679841	0.126631574632777	-0.808832378313722	0.418611569345982	NaN
NBL1	NBL1	0.188049391521592	-0.0167095642638527	0.0270501957062857	-0.617724339050525	0.536757065238328	NaN
HTR6	HTR6	0	NaN	NaN	NaN	NaN	NaN
TMCO4	TMCO4	13.4285195638953	0.0313627765495668	0.16566564641962	0.189313700380144	0.849846958131121	0.999989994384931
RNF186	RNF186	0.340103342770899	-0.0018118642197918	0.0350066252710797	-0.0517577517330314	0.958721719635108	NaN
OTUD3	OTUD3	50.5617551872461	0.174619379501491	0.177199709162088	0.985438296299701	0.324408826283879	0.999989994384931
PLA2G2E	PLA2G2E	0	NaN	NaN	NaN	NaN	NaN
PLA2G2A	PLA2G2A	0	NaN	NaN	NaN	NaN	NaN
PLA2G5	PLA2G5	0	NaN	NaN	NaN	NaN	NaN
PLA2G2D	PLA2G2D	0.552266789260238	0.0167242727049114	0.0468775843091896	0.356764815238845	0.721267878534234	NaN
PLA2G2F	PLA2G2F	0	NaN	NaN	NaN	NaN	NaN
PLA2G2C	PLA2G2C	0	NaN	NaN	NaN	NaN	NaN
UBXN10-AS1	UBXN10-AS1	0.402148147682461	0.0264693295716582	0.0336983759639846	0.785477899586244	0.432173423076013	NaN
UBXN10	UBXN10	2.49132063724946	-0.0171953031695544	0.096628156302911	-0.177953340180169	0.858759619905162	NaN
VWA5B1	VWA5B1	0	NaN	NaN	NaN	NaN	NaN
LINC01141	LINC01141	0	NaN	NaN	NaN	NaN	NaN
CAMK2N1	CAMK2N1	24.2007379477269	0.188887973421277	0.15994691738807	1.18094163054727	0.237625911776964	0.999989994384931
MUL1	MUL1	197.666852655848	-0.0941909629077708	0.167428418804665	-0.562574523370859	0.573724644206419	0.999989994384931
FAM43B	FAM43B	0	NaN	NaN	NaN	NaN	NaN
CDA	CDA	0.903459504679245	0.0124127389678436	0.0547158412170824	0.226858231395852	0.820533981794537	NaN
PINK1	PINK1	48.1232413026055	-0.158149559521405	0.17572364034455	-0.899990230177987	0.36812544992744	0.999989994384931
MIR6084	MIR6084	0	NaN	NaN	NaN	NaN	NaN
PINK1-AS	PINK1-AS	35.7785108169492	0.122516877752374	0.15412118768575	0.794938577829955	0.426649232177886	0.999989994384931
DDOST	DDOST	1346.27510346219	0.102721227566369	0.152214647113566	0.674844566631814	0.499774522284719	0.999989994384931
KIF17	KIF17	0.506050314770528	-0.0117193608205693	0.0457319280121869	-0.256262119923005	0.797748444749337	NaN
SH2D5	SH2D5	0.340103342770899	-0.0018118642197918	0.0350066252710797	-0.0517577517330314	0.958721719635108	NaN
HP1BP3	HP1BP3	336.674261911056	0.0125917589788637	0.168702236296873	0.0746389571072751	0.940501977267014	0.999989994384931
EIF4G3	EIF4G3	205.111534536384	0.0509732732948362	0.177706558305827	0.28683957294988	0.774235160699744	0.999989994384931
MIR1256	MIR1256	0	NaN	NaN	NaN	NaN	NaN
ECE1	ECE1	510.320757540874	0.312542803009623	0.172784726735473	1.80885665599434	0.0704732756861634	0.999989994384931
LOC100506801	LOC100506801	1.63502803047263	0.0137134155716679	0.0778757264815459	0.176093581289641	0.860220423520134	NaN
NBPF3	NBPF3	9.41463287713142	0.106184512575494	0.151823333719761	0.69939521135461	0.484305079650188	NaN
ALPL	ALPL	1.31746334439882	-0.0337404428603261	0.0705429000329218	-0.478296793080235	0.632438978564211	NaN
RAP1GAP	RAP1GAP	0.116926849407706	-0.0148661195724484	0.0255594263395117	-0.581629625601856	0.560816183338136	NaN
USP48	USP48	198.996215039468	0.0245257772024755	0.168064460668243	0.145930776232871	0.88397603573548	0.999989994384931
LDLRAD2	LDLRAD2	0.513929631328293	0.057042287618319	0.0489843237182593	1.16450087065418	0.244221090718398	NaN
HSPG2	HSPG2	0.152053951249307	0.0161913614353084	0.02639929464976	0.613325531993164	0.539661114482838	NaN
CELA3B	CELA3B	0	NaN	NaN	NaN	NaN	NaN
CELA3A	CELA3A	0	NaN	NaN	NaN	NaN	NaN
LOC101928043	LOC101928043	0.321603212475511	0.0222613957548878	0.0309436146629189	0.71941807695675	0.471883362092786	NaN
LINC00339	LINC00339	21.5660464696604	0.0292945543831067	0.161759116836539	0.181099865998338	0.856289189776028	0.999989994384931
CDC42	CDC42	2253.35807885619	0.0431995031676478	0.177168618348808	0.243832703388797	0.80736039097152	0.999989994384931
WNT4	WNT4	0	NaN	NaN	NaN	NaN	NaN
MIR4418	MIR4418	0	NaN	NaN	NaN	NaN	NaN
ZBTB40	ZBTB40	131.146039713091	-0.0682568601994796	0.173797972739074	-0.392736803103883	0.694513885345953	0.999989994384931
EPHA8	EPHA8	0	NaN	NaN	NaN	NaN	NaN
MIR6127	MIR6127	0	NaN	NaN	NaN	NaN	NaN
C1QA	C1QA	0	NaN	NaN	NaN	NaN	NaN
C1QC	C1QC	0	NaN	NaN	NaN	NaN	NaN
C1QB	C1QB	0	NaN	NaN	NaN	NaN	NaN
EPHB2	EPHB2	0	NaN	NaN	NaN	NaN	NaN
MIR4684	MIR4684	0	NaN	NaN	NaN	NaN	NaN
MIR4253	MIR4253	0	NaN	NaN	NaN	NaN	NaN
LACTBL1	LACTBL1	0	NaN	NaN	NaN	NaN	NaN
C1orf234	C1orf234	0	NaN	NaN	NaN	NaN	NaN
KDM1A	KDM1A	323.474783169419	0.0172989270834631	0.17560600167426	0.0985098853030756	0.921527422803428	0.999989994384931
MIR3115	MIR3115	0	NaN	NaN	NaN	NaN	NaN
MIR4419A	MIR4419A	0	NaN	NaN	NaN	NaN	NaN
LUZP1	LUZP1	192.443892275568	0.0338306662631872	0.17744347131142	0.190656021397446	0.848795096402113	0.999989994384931
HTR1D	HTR1D	0	NaN	NaN	NaN	NaN	NaN
LINC01355	LINC01355	0.546709256302474	0.00571820449717056	0.0475206643967075	0.120330903823953	0.904221024254565	NaN
HNRNPR	HNRNPR	1355.66466304759	0.0405885300258726	0.144591124730673	0.280712457984376	0.778930952720419	0.999989994384931
ZNF436	ZNF436	34.2755729307853	0.0642531262434016	0.17782726845471	0.36132324812584	0.717857816496042	0.999989994384931
ZNF436-AS1	ZNF436-AS1	0.312855557487062	0.0302664679651326	0.035964131341759	0.841573724595687	0.400026601940822	NaN
TCEA3	TCEA3	0	NaN	NaN	NaN	NaN	NaN
ASAP3	ASAP3	12.0806955558722	-0.160442910590033	0.159921064540996	-1.00326314766935	0.315733911983201	0.999989994384931
E2F2	E2F2	183.069380297092	0.053428323006531	0.177127400350807	0.301637820578377	0.762928173421987	0.999989994384931
LOC101928163	LOC101928163	0	NaN	NaN	NaN	NaN	NaN
ID3	ID3	61.3054428180215	-0.274117148527459	0.175615909268283	-1.56089018170159	0.118549664289565	0.999989994384931
MDS2	MDS2	0.116926849407706	-0.0148661195724484	0.0255594263395117	-0.581629625601856	0.560816183338136	NaN
RPL11	RPL11	3841.70693811165	-0.0612623133273647	0.161387624786019	-0.379597341547044	0.704244334505614	0.999989994384931
TCEB3	TCEB3	291.402215313879	-0.0311380917305303	0.144706140789513	-0.215181550421024	0.829625774641796	0.999989994384931
TCEB3-AS1	TCEB3-AS1	3.23678218379317	-0.042800177466263	0.108616992229549	-0.394046793118797	0.693546492343053	NaN
PITHD1	PITHD1	399.958179471575	-0.0305910408009733	0.168094001440637	-0.181987700565131	0.855592378247787	0.999989994384931
LYPLA2	LYPLA2	385.663100407704	0.0568792860428548	0.164399631988084	0.345981833140463	0.729356367649324	0.999989994384931
GALE	GALE	37.8986953363339	-0.0372427589909025	0.177625728139863	-0.209669845584405	0.833925362121496	0.999989994384931
HMGCL	HMGCL	30.5350042020873	-0.114361298117807	0.177744758313092	-0.643401803817825	0.519963413289233	0.999989994384931
FUCA1	FUCA1	45.2148661958646	-0.161606604750369	0.176067321751379	-0.917868251432658	0.358687844881726	0.999989994384931
CNR2	CNR2	19.7626048132379	-0.026767588647538	0.170048629746412	-0.157411375131076	0.874920649157585	0.999989994384931
MIR378F	MIR378F	0	NaN	NaN	NaN	NaN	NaN
PNRC2	PNRC2	865.282836222139	0.172326900507836	0.168447991334279	1.02302734002841	0.306294919282093	0.999989994384931
SRSF10	SRSF10	829.574757295851	0.143678424943013	0.155911440716892	0.921538690697547	0.356769250799273	0.999989994384931
MYOM3	MYOM3	0	NaN	NaN	NaN	NaN	NaN
IL22RA1	IL22RA1	0	NaN	NaN	NaN	NaN	NaN
IFNLR1	IFNLR1	21.0364885010834	0.193058567284604	0.165361934461441	1.16749098221043	0.243012147956027	0.999989994384931
LOC284632	LOC284632	0	NaN	NaN	NaN	NaN	NaN
GRHL3	GRHL3	0	NaN	NaN	NaN	NaN	NaN
STPG1	STPG1	2.00048030651077	0.0403054254301446	0.0786702046817278	0.512334060820183	0.608417231043864	NaN
NIPAL3	NIPAL3	31.069949347637	-0.115389233780426	0.177804281088632	-0.648967691182346	0.516359259689256	0.999989994384931
RCAN3AS	RCAN3AS	0	NaN	NaN	NaN	NaN	NaN
RCAN3	RCAN3	20.8590003851915	-0.253132780463279	0.174352205508223	-1.45184730944709	0.146544066021307	0.999989994384931
LOC100506985	LOC100506985	0	NaN	NaN	NaN	NaN	NaN
NCMAP	NCMAP	0	NaN	NaN	NaN	NaN	NaN
SRRM1	SRRM1	333.249340993667	0.0763795819554949	0.176122204037261	0.433673779935979	0.66452534946408	0.999989994384931
CLIC4	CLIC4	793.959382992733	0.101313334280383	0.171615934711086	0.590349226317141	0.554956543088345	0.999989994384931
RUNX3	RUNX3	2367.63431089981	-0.0235175730418941	0.170006041475732	-0.13833374883475	0.88997665419247	0.999989994384931
MIR6731	MIR6731	0.160801606237755	0.0164041642027001	0.0265733650966435	0.617316028400635	0.537026296666061	NaN
MIR4425	MIR4425	0	NaN	NaN	NaN	NaN	NaN
SYF2	SYF2	301.741140600712	-0.01520901727772	0.165220102524862	-0.0920530676673039	0.926655876635596	0.999989994384931
RSRP1	RSRP1	69.1506403868027	0.160285011154683	0.174212280648128	0.920055753580457	0.35754362468233	0.999989994384931
RHD	RHD	0	NaN	NaN	NaN	NaN	NaN
TMEM50A	TMEM50A	567.963749618477	0.0223918498101809	0.168130062807914	0.133181713229735	0.894049672732877	0.999989994384931
RHCE	RHCE	1.16415458079036	-0.00731526759749626	0.0666005464165462	-0.109837951654986	0.912537892054302	NaN
TMEM57	TMEM57	225.305044540573	-0.0124666507580982	0.151106441705627	-0.0825024440876233	0.934247174861508	0.999989994384931
LDLRAP1	LDLRAP1	20.1223328737229	-0.0290659450818014	0.173200896253042	-0.167816366488871	0.866727746504033	0.999989994384931
MAN1C1	MAN1C1	4.56188634382027	-0.047570684505978	0.105446089685991	-0.451137492605359	0.651890457126079	NaN
SEPN1	SEPN1	51.1313068542016	-0.187470875160445	0.177831649670315	-1.05420421791059	0.291789429363209	0.999989994384931
MTFR1L	MTFR1L	43.6392833602846	-0.119409981342137	0.177181559382821	-0.673941361381394	0.500348594684175	0.999989994384931
LOC646471	LOC646471	0	NaN	NaN	NaN	NaN	NaN
AUNIP	AUNIP	29.8624004210715	-0.0125111596016924	0.176409077588608	-0.0709212914250863	0.943460397934966	0.999989994384931
PAQR7	PAQR7	3.09492357349386	-0.0181085010608035	0.105677921015103	-0.171355576329096	0.863944183027784	NaN
STMN1	STMN1	915.017827443069	-0.0948364204415532	0.156670698361686	-0.605323276357754	0.544964218492982	0.999989994384931
MIR3917	MIR3917	0	NaN	NaN	NaN	NaN	NaN
PAFAH2	PAFAH2	54.8871177721662	0.0991023834031833	0.173757755328419	0.570347972186162	0.568441709844336	0.999989994384931
EXTL1	EXTL1	0	NaN	NaN	NaN	NaN	NaN
SLC30A2	SLC30A2	0	NaN	NaN	NaN	NaN	NaN
TRIM63	TRIM63	0	NaN	NaN	NaN	NaN	NaN
PDIK1L	PDIK1L	26.0491768856219	0.0483505297392535	0.175207204271548	0.275961995628425	0.78257725625945	0.999989994384931
FAM110D	FAM110D	0	NaN	NaN	NaN	NaN	NaN
ZNF593	ZNF593	168.94614112317	-0.0107325518640036	0.176928663446808	-0.0606603342551685	0.951629722155144	0.999989994384931
CNKSR1	CNKSR1	0.854901312529876	-0.0131612903821835	0.0593615365163844	-0.221714112446379	0.824536443376669	NaN
CATSPER4	CATSPER4	0	NaN	NaN	NaN	NaN	NaN
LOC101928303	LOC101928303	0	NaN	NaN	NaN	NaN	NaN
CEP85	CEP85	117.617347864646	0.00812788711798663	0.163710692524605	0.0496478696207644	0.960402999200888	0.999989994384931
SH3BGRL3	SH3BGRL3	3002.85687379667	-0.00453956014532569	0.174479043432302	-0.0260177959256583	0.979243144159425	0.999989994384931
UBXN11	UBXN11	32.9704449569246	0.0526620813211986	0.177788791653085	0.296205856575913	0.767072876525036	0.999989994384931
CD52	CD52	672.474412607367	-0.00189979497639516	0.131681279311404	-0.0144272214420279	0.988489142078221	0.999989994384931
AIM1L	AIM1L	0.378440500702843	-0.0336221337817908	0.0381866683215344	-0.880467850682603	0.378605913940628	NaN
ZNF683	ZNF683	22.0881176859252	-0.111719539971697	0.12375379651701	-0.902756465789248	0.366655160836183	0.999989994384931
LIN28A	LIN28A	0	NaN	NaN	NaN	NaN	NaN
DHDDS	DHDDS	101.851421067937	0.123699775396975	0.170726583445482	0.724549000516229	0.468728755858968	0.999989994384931
LOC101928324	LOC101928324	0.160801606237755	0.0164041642027001	0.0265733650966435	0.617316028400635	0.537026296666061	NaN
HMGN2	HMGN2	1259.72679463394	-0.0702337005575485	0.143784692304611	-0.488464379843419	0.625220950149893	0.999989994384931
RPS6KA1	RPS6KA1	342.972315874291	0.11548525151592	0.15789549243586	0.731403092857964	0.464532976686586	0.999989994384931
MIR1976	MIR1976	0	NaN	NaN	NaN	NaN	NaN
ARID1A	ARID1A	599.529101746969	0.129776866097965	0.17593663990222	0.73763410606279	0.460736824129991	0.999989994384931
PIGV	PIGV	140.694290903302	0.20965710353686	0.173658259774759	1.2072970431052	0.227317769016612	0.999989994384931
ZDHHC18	ZDHHC18	394.201110258626	0.052350504211509	0.171575424267266	0.305116565703267	0.760277374800145	0.999989994384931
SFN	SFN	1.43035166740482	-0.0299201093195047	0.0745966626338718	-0.401091795035868	0.688352541485036	NaN
GPN2	GPN2	92.8933374812884	0.0602942898024288	0.167801582833133	0.359318957452191	0.719356494026072	0.999989994384931
GPATCH3	GPATCH3	133.329352771049	-0.0438177407511828	0.164798979307813	-0.265885995988723	0.790327010597911	0.999989994384931
NR0B2	NR0B2	0	NaN	NaN	NaN	NaN	NaN
NUDC	NUDC	687.776027880692	-0.0453767032529602	0.141461553407353	-0.320770570943	0.7483842628047	0.999989994384931
KDF1	KDF1	0.353128025090537	0.0328664920089966	0.0374485091620456	0.877644871436087	0.380136470336314	NaN
TRNP1	TRNP1	0.190391109181252	-0.0167570158774064	0.0270873706495724	-0.61862836722659	0.536161209759397	NaN
FAM46B	FAM46B	0	NaN	NaN	NaN	NaN	NaN
SLC9A1	SLC9A1	103.320955935166	0.0822259361527703	0.17240401961082	0.476937465485927	0.633406652287124	0.999989994384931
WDTC1	WDTC1	436.030537042367	0.11401791471298	0.148987807478472	0.765283526502358	0.444102731338483	0.999989994384931
TMEM222	TMEM222	242.052078083678	-0.0157872335337352	0.149156729915329	-0.105843253218927	0.915706718406539	0.999989994384931
ACTG1P20	ACTG1P20	5.81654432312629	0.0071065109794091	0.128464442245797	0.0553188949033219	0.955884409258351	NaN
SYTL1	SYTL1	64.9295446657034	0.0325195575754969	0.177023028625867	0.183702413340956	0.854246915558968	0.999989994384931
MAP3K6	MAP3K6	2.16042112070181	-0.123161425093237	0.0961661352335275	-1.28071513734179	0.200293740880604	NaN
FCN3	FCN3	0	NaN	NaN	NaN	NaN	NaN
CD164L2	CD164L2	0	NaN	NaN	NaN	NaN	NaN
GPR3	GPR3	1.30879777439239	0.038081781134654	0.0695449195265954	0.547585379261108	0.583976630865604	NaN
WASF2	WASF2	1066.69803103103	0.0901635652694867	0.149546813737321	0.602911977970048	0.546567247216865	0.999989994384931
AHDC1	AHDC1	47.8581634891459	0.0127155945361498	0.174608097613387	0.0728236245051156	0.941946471230538	0.999989994384931
FGR	FGR	228.188311584387	0.0530110956927106	0.164888037815275	0.321497522774206	0.747833389245335	0.999989994384931
IFI6	IFI6	59.6235642801184	-0.0085321613614185	0.170114529693023	-0.0501553945851367	0.959998556751361	0.999989994384931
FAM76A	FAM76A	21.2077278989618	-0.0473793929761195	0.173441739844547	-0.273171804080061	0.78472115305358	0.999989994384931
STX12	STX12	97.3857968861281	-0.03540680405376	0.166226301900406	-0.213003620058719	0.831324139078705	0.999989994384931
PPP1R8	PPP1R8	388.46546442499	-0.0558908929600555	0.142249613792842	-0.392907168390976	0.694388046892423	0.999989994384931
SCARNA1	SCARNA1	0	NaN	NaN	NaN	NaN	NaN
THEMIS2	THEMIS2	64.9962212095565	-0.0944486344024316	0.161545565954658	-0.584656309470859	0.558778837048372	0.999989994384931
RPA2	RPA2	453.719848449961	-0.0331293612847628	0.138397890037187	-0.23937764712931	0.810812761233242	0.999989994384931
SMPDL3B	SMPDL3B	1.01483458033695	0.0689623314219277	0.0663941376713043	1.03868103180039	0.298953105687238	NaN
XKR8	XKR8	27.8678554234785	-0.198306453679765	0.17614825654409	-1.12579288362203	0.260253197068827	0.999989994384931
EYA3	EYA3	153.064732302238	0.147003473173001	0.174054011911222	0.84458537645189	0.398342376647565	0.999989994384931
PTAFR	PTAFR	36.9961071739422	0.137079967188791	0.177652893868611	0.771616854663639	0.440341388659468	0.999989994384931
DNAJC8	DNAJC8	816.156285023457	0.0404967928843525	0.135537398918763	0.298786852982364	0.765102682786734	0.999989994384931
ATPIF1	ATPIF1	212.74808147651	-0.220920948407727	0.157276879574491	-1.4046625861692	0.16012163622585	0.999989994384931
SESN2	SESN2	128.496591844024	0.108103625569072	0.166978312415137	0.647411175771782	0.517365864837278	0.999989994384931
MED18	MED18	18.2708498666791	0.171893906082115	0.159007741232999	1.0810411162953	0.279678824438468	0.999989994384931
PHACTR4	PHACTR4	50.6192352457772	0.116211429819265	0.172326392784932	0.674368144897572	0.500077289799441	0.999989994384931
SNHG3	SNHG3	106.944953614745	0.231930105594528	0.161140345258116	1.43930500597489	0.150064125138528	0.999989994384931
RCC1	RCC1	681.051758137644	-0.101343633070803	0.158101709145706	-0.641002767259174	0.521520885051792	0.999989994384931
SNORA73B	SNORA73B	2.11568378464883	-0.00821502797544092	0.0875538051645297	-0.0938283374435111	0.925245520955379	NaN
TRNAU1AP	TRNAU1AP	83.7456756392265	-0.03185697545452	0.171477321847482	-0.185779525311544	0.852617661440498	0.999989994384931
SNHG12	SNHG12	15.9488668801527	0.0334242565967271	0.168468385932209	0.198400764700012	0.842731519192396	0.999989994384931
SNORD99	SNORD99	1.02232166375848	0.0429449510288822	0.0683778115544537	0.628053897201468	0.529968633092398	NaN
SNORA61	SNORA61	2.67749111081412	-0.00992094632002754	0.0944123698560017	-0.105081000881124	0.916311534930668	NaN
SNORA44	SNORA44	2.33839834756947	0.0243385114783062	0.0910833142766489	0.267211526848731	0.78930630159522	NaN
SNORA16A	SNORA16A	0.99499179349263	-0.00670716680377099	0.0571909586548303	-0.11727669830211	0.906640789653983	NaN
RAB42	RAB42	0	NaN	NaN	NaN	NaN	NaN
TAF12	TAF12	89.2373397790133	-0.15584734424469	0.165759096606003	-0.940203870772341	0.347112996695782	0.999989994384931
RNU11	RNU11	5.63123663641715	0.165573233950461	0.10815857656716	1.53083776807704	0.125809492768325	NaN
GMEB1	GMEB1	75.7027344087489	0.0142853232104847	0.175169965739888	0.0815512131326047	0.93500359828061	0.999989994384931
YTHDF2	YTHDF2	656.202419474884	0.136410375781101	0.142713305870774	0.955835021470385	0.339155591676042	0.999989994384931
OPRD1	OPRD1	0	NaN	NaN	NaN	NaN	NaN
EPB41	EPB41	480.862092467162	-0.0412566858535367	0.175091739737436	-0.235628967508144	0.813720593451285	0.999989994384931
TMEM200B	TMEM200B	0.380782218362503	-0.0249446086040055	0.032916021764625	-0.757825741591091	0.448555309920405	NaN
SRSF4	SRSF4	341.99851505353	0.0983182641977145	0.153011104573917	0.642556397926131	0.520511983032875	0.999989994384931
MECR	MECR	49.6721677112192	-0.121627151745681	0.177832031507587	-0.683944004432585	0.494010525480656	0.999989994384931
PTPRU	PTPRU	1.75900986204632	-0.00849539399869372	0.0808219847513063	-0.105112414955343	0.916286608168696	NaN
LOC101928460	LOC101928460	0	NaN	NaN	NaN	NaN	NaN
LOC101929406	LOC101929406	0	NaN	NaN	NaN	NaN	NaN
MATN1	MATN1	0.340103342770899	-0.0018118642197918	0.0350066252710797	-0.0517577517330314	0.958721719635108	NaN
MATN1-AS1	MATN1-AS1	3.92812045884577	0.134204006616437	0.120015392361363	1.11822328766257	0.263471640658482	NaN
LAPTM5	LAPTM5	1862.71906413744	-0.0873429771257145	0.162056677278764	-0.538965617414641	0.589910579038883	0.999989994384931
MIR4420	MIR4420	0.116926849407706	-0.0148661195724484	0.0255594263395117	-0.581629625601856	0.560816183338136	NaN
SDC3	SDC3	0.188049391521592	-0.0167095642638527	0.0270501957062857	-0.617724339050525	0.536757065238328	NaN
PUM1	PUM1	553.020767528367	0.120296712269672	0.167327569034642	0.718929420678828	0.472184407929995	0.999989994384931
SNORD103A	SNORD103A	0	NaN	NaN	NaN	NaN	NaN
SNORD103B	SNORD103B	0	NaN	NaN	NaN	NaN	NaN
SNORD85	SNORD85	0	NaN	NaN	NaN	NaN	NaN
NKAIN1	NKAIN1	0	NaN	NaN	NaN	NaN	NaN
SNRNP40	SNRNP40	392.187715234812	0.0474681854031846	0.141405098774033	0.335689347942392	0.737105139289813	0.999989994384931
ZCCHC17	ZCCHC17	168.520304654969	-0.164737421047288	0.155780971140494	-1.05749386360364	0.29028625371715	0.999989994384931
FABP3	FABP3	0	NaN	NaN	NaN	NaN	NaN
SERINC2	SERINC2	1.37824757774347	-0.0148680421453263	0.0612113319250808	-0.242896889803411	0.808085275011094	NaN
LINC01225	LINC01225	0	NaN	NaN	NaN	NaN	NaN
LINC01226	LINC01226	0	NaN	NaN	NaN	NaN	NaN
TINAGL1	TINAGL1	0	NaN	NaN	NaN	NaN	NaN
HCRTR1	HCRTR1	0	NaN	NaN	NaN	NaN	NaN
PEF1	PEF1	396.601615449165	0.094096342090686	0.150353110514662	0.625835686196264	0.531422722189543	0.999989994384931
COL16A1	COL16A1	0.188049391521592	-0.0167095642638527	0.0270501957062857	-0.617724339050525	0.536757065238328	NaN
ADGRB2	ADGRB2	2.25671892981653	-0.0490998435711897	0.0888529447884426	-0.552596694325614	0.580539606071217	NaN
MIR4254	MIR4254	0	NaN	NaN	NaN	NaN	NaN
SPOCD1	SPOCD1	0.116926849407706	-0.0148661195724484	0.0255594263395117	-0.581629625601856	0.560816183338136	NaN
PTP4A2	PTP4A2	2018.5811509937	0.0694919733663396	0.161234633037979	0.430999048138564	0.666469062597824	0.999989994384931
KHDRBS1	KHDRBS1	1244.30250584087	0.0794934931326339	0.12824761790839	0.619843817991364	0.535360617140546	0.999989994384931
TMEM39B	TMEM39B	57.2186552342442	0.0522759840862031	0.177814767465304	0.293991240611685	0.768764596745184	0.999989994384931
MIR5585	MIR5585	0	NaN	NaN	NaN	NaN	NaN
KPNA6	KPNA6	437.757358821331	0.165033235649109	0.14299369140066	1.15412948664075	0.248447086090026	0.999989994384931
TXLNA	TXLNA	404.642031452717	0.0790241594948251	0.168870021068848	0.467958486619759	0.639814277090165	0.999989994384931
CCDC28B	CCDC28B	142.886712990618	-0.0241472283805467	0.172612473021059	-0.139892720137325	0.888744753217569	0.999989994384931
IQCC	IQCC	7.07442994257046	0.0252513564713617	0.1351911200141	0.186782656055576	0.85183104605685	NaN
DCDC2B	DCDC2B	0	NaN	NaN	NaN	NaN	NaN
TMEM234	TMEM234	11.6963035018992	0.0163509405994261	0.162546386351506	0.100592458352579	0.91987398370183	0.999989994384931
EIF3I	EIF3I	1746.50286908668	0.00885946795559762	0.129631770127686	0.0683433385725669	0.945512325563821	0.999989994384931
MTMR9LP	MTMR9LP	0.188049391521592	-0.0167095642638527	0.0270501957062857	-0.617724339050525	0.536757065238328	NaN
FAM167B	FAM167B	0.342445060430558	-0.00193322911362813	0.0350839754994919	-0.055102909123173	0.95605647852287	NaN
LCK	LCK	355.411814670008	-0.0584400401494117	0.157396104768247	-0.371292798099799	0.710419461492243	0.999989994384931
HDAC1	HDAC1	731.494230360226	0.0242161916382012	0.152575743368015	0.158715868614787	0.873892735313479	0.999989994384931
MARCKSL1	MARCKSL1	1736.08966405332	-0.0636945167305452	0.149531416809078	-0.425960765234174	0.67013643558742	0.999989994384931
FAM229A	FAM229A	0.353128025090537	0.0328664920089966	0.0374485091620456	0.877644871436087	0.380136470336314	NaN
TSSK3	TSSK3	0	NaN	NaN	NaN	NaN	NaN
BSDC1	BSDC1	273.234503333103	0.180994078442567	0.152964012088111	1.18324615033182	0.236711607567055	0.999989994384931
ZBTB8B	ZBTB8B	0.307317958588957	-0.0291131624534333	0.0355799627514364	-0.818246007080431	0.413216729580163	NaN
ZBTB8A	ZBTB8A	9.07456940247984	0.034792665870015	0.154414004072338	0.225320663621388	0.821729825702683	NaN
ZBTB8OS	ZBTB8OS	134.759152033338	-0.0955368092416836	0.165682193497642	-0.57662689770608	0.564191524909013	0.999989994384931
RBBP4	RBBP4	1013.17228289378	0.0221248937716557	0.135741087022751	0.162993344586576	0.870523674847886	0.999989994384931
SYNC	SYNC	0.188049391521592	-0.0167095642638527	0.0270501957062857	-0.617724339050525	0.536757065238328	NaN
KIAA1522	KIAA1522	2.05406532178506	-0.119330724725851	0.0841828427021381	-1.41751835523155	0.156331431710807	NaN
YARS	YARS	1630.80047229695	-0.0185668380737084	0.137302800564332	-0.135225487006793	0.892433596451292	0.999989994384931
S100PBP	S100PBP	74.9732450965328	0.0447301756984096	0.176303836723425	0.253710733298332	0.799719041351502	0.999989994384931
FNDC5	FNDC5	0.764348150767562	-0.0496015593495454	0.0598208914572246	-0.829167839884389	0.407009440268442	NaN
HPCA	HPCA	0	NaN	NaN	NaN	NaN	NaN
TMEM54	TMEM54	0.340103342770899	-0.0018118642197918	0.0350066252710797	-0.0517577517330314	0.958721719635108	NaN
RNF19B	RNF19B	681.834870733735	-0.000687646319579634	0.148870916459743	-0.00461907762733217	0.99631452238149	0.999989994384931
AK2	AK2	1779.55450408597	-0.0483197482621971	0.125622292608117	-0.384643101626336	0.700501855932773	0.999989994384931
AZIN2	AZIN2	0.795260376200329	0.0646963458164766	0.0520848201504579	1.24213438060432	0.214186985431234	NaN
TRIM62	TRIM62	45.4455228813787	0.0128727014264047	0.176434404422951	0.0729602679732808	0.941837734772311	0.999989994384931
ZNF362	ZNF362	11.9941817897718	-0.160266719604231	0.159907420899315	-1.00224691701545	0.316224353207688	0.999989994384931
A3GALT2	A3GALT2	0	NaN	NaN	NaN	NaN	NaN
PHC2	PHC2	330.162943144508	-0.103108797783784	0.143292314757036	-0.719569629108259	0.471790017051898	0.999989994384931
MIR3605	MIR3605	0	NaN	NaN	NaN	NaN	NaN
LOC101929464	LOC101929464	0	NaN	NaN	NaN	NaN	NaN
ZSCAN20	ZSCAN20	4.28919749780039	0.108113030853045	0.120872922036308	0.89443548672192	0.371088932671664	NaN
CSMD2	CSMD2	0	NaN	NaN	NaN	NaN	NaN
HMGB4	HMGB4	0	NaN	NaN	NaN	NaN	NaN
CSMD2-AS1	CSMD2-AS1	0	NaN	NaN	NaN	NaN	NaN
C1orf94	C1orf94	0	NaN	NaN	NaN	NaN	NaN
MIR552	MIR552	0	NaN	NaN	NaN	NaN	NaN
GJB5	GJB5	0	NaN	NaN	NaN	NaN	NaN
GJB4	GJB4	0	NaN	NaN	NaN	NaN	NaN
GJB3	GJB3	0	NaN	NaN	NaN	NaN	NaN
GJA4	GJA4	0	NaN	NaN	NaN	NaN	NaN
SMIM12	SMIM12	448.88450580985	0.00113065194494298	0.164648504767904	0.00686706476039245	0.994520918112142	0.999989994384931
DLGAP3	DLGAP3	4.34491805154022	0.0143035463014429	0.118976419938663	0.120221690220776	0.904307536076973	NaN
LOC653160	LOC653160	0.908934952654994	-0.0484753127292274	0.0568220109857561	-0.853108010228272	0.393599409743919	NaN
ZMYM6NB	ZMYM6NB	31.7222857004893	-0.164950393547655	0.177789449280387	-0.927785052573708	0.353519079125502	0.999989994384931
ZMYM6	ZMYM6	94.7211969009376	-0.03876410149637	0.171725923992584	-0.225732379800991	0.821409572557372	0.999989994384931
ZMYM1	ZMYM1	18.8602135042627	-0.0504633598376559	0.170138946013977	-0.296600872521629	0.766771244655988	0.999989994384931
SFPQ	SFPQ	5233.43117169225	0.159483428161151	0.154358369327612	1.0332023385312	0.301509218748837	0.999989994384931
ZMYM4	ZMYM4	267.13217497524	0.00366721846243773	0.175223867203554	0.0209287611383305	0.983302483574889	0.999989994384931
KIAA0319L	KIAA0319L	62.2469589722861	0.0220308441672582	0.176964681769272	0.124492887207754	0.90092503175661	0.999989994384931
NCDN	NCDN	150.646329927308	-0.0706277932102744	0.175524319540226	-0.402381808944078	0.68740305562415	0.999989994384931
TFAP2E	TFAP2E	0.152053951249307	0.0161913614353084	0.02639929464976	0.613325531993164	0.539661114482838	NaN
PSMB2	PSMB2	1276.61833894348	-0.0224926356449341	0.130702649136843	-0.172090128191547	0.863366673547201	0.999989994384931
C1orf216	C1orf216	178.150388452987	-0.0140620839423941	0.174354355335914	-0.0806523239141449	0.935718453237658	0.999989994384931
CLSPN	CLSPN	94.889695436504	0.015744211141403	0.177500453454787	0.0886995544798052	0.929320686615042	0.999989994384931
AGO4	AGO4	53.4790427096408	-0.0916505076206782	0.175254440567318	-0.522956835353188	0.601004291667489	0.999989994384931
AGO1	AGO1	211.504358736494	-0.129818542305316	0.172305709357719	-0.753419853522114	0.451197656129572	0.999989994384931
AGO3	AGO3	56.6451130638002	0.102093234612628	0.177390675677909	0.575527626931193	0.564934511809998	0.999989994384931
TEKT2	TEKT2	0	NaN	NaN	NaN	NaN	NaN
ADPRHL2	ADPRHL2	94.7405886217873	-0.190146658274867	0.173206048051635	-1.09780611251047	0.272289161793368	0.999989994384931
COL8A2	COL8A2	0	NaN	NaN	NaN	NaN	NaN
TRAPPC3	TRAPPC3	212.852829173498	-0.181132439178079	0.150892391744011	-1.20040803306618	0.229980910574906	0.999989994384931
MAP7D1	MAP7D1	262.980028473335	-0.0343299335375636	0.172043390707907	-0.199542297999976	0.841838559540044	0.999989994384931
THRAP3	THRAP3	649.228099881108	0.0389258983560344	0.177784781106715	0.218949553014154	0.826689345100175	0.999989994384931
SH3D21	SH3D21	3.18738635166029	0.0211070565404986	0.10059459467281	0.209822969207745	0.83380584526027	NaN
EVA1B	EVA1B	6.0545554259777	-0.114730105538502	0.116785036975811	-0.982404154757135	0.325900780295604	NaN
STK40	STK40	492.945948164126	-0.0953701635327369	0.146713685077038	-0.650042724253423	0.51566462448905	0.999989994384931
LSM10	LSM10	189.333780610055	-0.0719265904718575	0.163105621740607	-0.440981676194123	0.65922626258043	0.999989994384931
OSCP1	OSCP1	4.27805260269786	0.104971392019837	0.12383557271362	0.84766751361979	0.3966231633579	NaN
MRPS15	MRPS15	492.390494530852	-0.0666504308661543	0.142052868828784	-0.469194542959127	0.638930585747701	0.999989994384931
CSF3R	CSF3R	0	NaN	NaN	NaN	NaN	NaN
GRIK3	GRIK3	0	NaN	NaN	NaN	NaN	NaN
MIR4255	MIR4255	0	NaN	NaN	NaN	NaN	NaN
LINC01137	LINC01137	4.50204945842128	-0.182858058734104	0.12216415603268	-1.49682251056675	0.134439447350836	NaN
ZC3H12A	ZC3H12A	841.73477955868	0.159083456215669	0.133162086643997	1.19466028375608	NaN	NaN
MIR6732	MIR6732	0.116926849407706	-0.0148661195724484	0.0255594263395117	-0.581629625601856	0.560816183338136	NaN
MEAF6	MEAF6	295.284252866638	-0.0605242309228673	0.162779282568712	-0.371817776609986	0.710028527276185	0.999989994384931
MIR5581	MIR5581	0	NaN	NaN	NaN	NaN	NaN
SNIP1	SNIP1	137.219766279961	0.113323297759585	0.176968628064632	0.640358118831084	0.521939804233497	0.999989994384931
DNALI1	DNALI1	0.348850997759347	-0.00129013509384481	0.0352980468786209	-0.0365497586390879	0.970844003534308	NaN
GNL2	GNL2	373.892955359573	0.070174953923205	0.15390451647	0.455964227254396	0.648415702490763	0.999989994384931
RSPO1	RSPO1	0	NaN	NaN	NaN	NaN	NaN
C1orf109	C1orf109	150.692409543478	0.0825454683615551	0.16135862375295	0.511565272693063	0.608955295205545	0.999989994384931
CDCA8	CDCA8	291.792380286331	-0.103963212836007	0.168566548641037	-0.616748777703203	0.537400442442858	0.999989994384931
EPHA10	EPHA10	0	NaN	NaN	NaN	NaN	NaN
MANEAL	MANEAL	121.713373090107	0.0440422209740846	0.176066613973899	0.250145214814057	0.802475050795607	0.999989994384931
YRDC	YRDC	283.877756480624	0.0165226888140853	0.172778758378608	0.0956291674343401	0.923815099092438	0.999989994384931
C1orf122	C1orf122	82.1313282971159	-0.107847584124123	0.166947501634739	-0.645996993474517	0.518281302502525	0.999989994384931
MTF1	MTF1	172.78007812575	0.0445767898397359	0.155838638842366	0.286044527665737	0.774844017544078	0.999989994384931
INPP5B	INPP5B	85.6238495650774	-0.00959638406114293	0.177669231376751	-0.0540126390302979	0.956925094451988	0.999989994384931
SF3A3	SF3A3	901.822465362663	0.0572409930353158	0.128166839979291	0.446613125864418	0.655154416744703	0.999989994384931
FHL3	FHL3	138.811290967448	-0.0302533686734054	0.168546526832566	-0.17949565168708	0.857548531337	0.999989994384931
UTP11L	UTP11L	351.426549033734	0.0390170818110914	0.152321493690745	0.256149548338246	0.797835363802349	0.999989994384931
POU3F1	POU3F1	2.86235038030503	-0.0174076150487031	0.102239958710734	-0.170262344275336	0.864803823738067	NaN
MIR3659	MIR3659	0	NaN	NaN	NaN	NaN	NaN
LINC01343	LINC01343	0	NaN	NaN	NaN	NaN	NaN
RRAGC	RRAGC	196.024742702864	-0.0992232084112386	0.166823531380877	-0.594779451015822	0.551990905125586	0.999989994384931
GJA9-MYCBP	GJA9-MYCBP	0	NaN	NaN	NaN	NaN	NaN
MYCBP	MYCBP	0	NaN	NaN	NaN	NaN	NaN
GJA9	GJA9	0	NaN	NaN	NaN	NaN	NaN
RHBDL2	RHBDL2	0	NaN	NaN	NaN	NaN	NaN
AKIRIN1	AKIRIN1	700.236768189461	0.152879785259528	0.175266314813178	0.872271351300374	0.383060362698813	0.999989994384931
NDUFS5	NDUFS5	591.192914821516	-0.182744304722265	0.144551717919342	-1.26421399449735	0.206153229174164	0.999989994384931
MACF1	MACF1	579.054628277451	0.204760494515741	0.171623825951712	1.1930773211719	0.232839092491777	0.999989994384931
KIAA0754	KIAA0754	4.13739154378295	-0.0139605353590273	0.0965431312847064	-0.144604128468317	0.885023437452226	NaN
BMP8A	BMP8A	1.28020733255963	-0.0261193351826501	0.0678818951853703	-0.384776163236516	0.700403260972103	NaN
PPIEL	PPIEL	0.73797446312217	-0.000377050796487744	0.0509292174668937	-0.00740342803682079	0.994092973033881	NaN
PABPC4	PABPC4	1245.60829073885	0.0457343161282007	0.128242603093357	0.356623423301128	0.721373739758736	0.999989994384931
LOC101929516	LOC101929516	0	NaN	NaN	NaN	NaN	NaN
SNORA55	SNORA55	1.08469655088392	0.0314835463358688	0.0643490621422244	0.489261929976289	0.624656269849895	NaN
HEYL	HEYL	0	NaN	NaN	NaN	NaN	NaN
NT5C1A	NT5C1A	0	NaN	NaN	NaN	NaN	NaN
HPCAL4	HPCAL4	0.307317958588957	-0.0291131624534333	0.0355799627514364	-0.818246007080431	0.413216729580163	NaN
PPIE	PPIE	84.0746714885017	0.0343217033536484	0.165451179586999	0.207443086470114	0.835663836207477	0.999989994384931
BMP8B	BMP8B	4.51083933027243	-0.0147139469407094	0.12623062648215	-0.116564001548309	0.907205565806312	NaN
OXCT2	OXCT2	0.852097664427661	0.0129155414553266	0.0593678705069822	0.217551031307542	0.827778941911147	NaN
TRIT1	TRIT1	123.814767188928	-0.0338759128950846	0.170807408200081	-0.198328124359822	0.842788348651543	0.999989994384931
MYCL	MYCL	2.33299835610781	0.0447102996371473	0.0849665924029648	0.526210341884762	0.598742069241424	NaN
MFSD2A	MFSD2A	379.158491409107	0.398331852017566	0.177045365187824	2.24988579393187	0.0244561959632906	0.999989994384931
CAP1	CAP1	2524.60089862468	-0.0362319238092253	0.143833397829499	-0.251902022450827	0.801116796298222	0.999989994384931
PPT1	PPT1	695.93512435132	-0.0308583007839075	0.136651009409863	-0.225818315701956	0.821342731128969	0.999989994384931
RLF	RLF	265.245537991425	0.345359871292219	0.157304254322	2.19548970738751	0.0281284884171298	0.999989994384931
TMCO2	TMCO2	0	NaN	NaN	NaN	NaN	NaN
ZMPSTE24	ZMPSTE24	454.130983932991	0.0997240988214472	0.146583635392545	0.680322182993964	0.496300481554089	0.999989994384931
COL9A2	COL9A2	83.6874452342813	0.0246021746281995	0.174102484828631	0.141308578406652	0.887626173029182	0.999989994384931
SMAP2	SMAP2	688.093594335106	-0.0607631488522672	0.134820222416177	-0.450697586484446	0.652207522084736	0.999989994384931
ZFP69B	ZFP69B	30.2801835982983	0.119645509918528	0.175513745193405	0.681687407369069	0.495436631753605	0.999989994384931
ZFP69	ZFP69	37.4890138720298	-0.0180602909868537	0.173224078733104	-0.1042597029174	0.916963255991572	0.999989994384931
EXO5	EXO5	43.039514086843	0.142260058539051	0.177690806872718	0.800604494080287	0.423360648202628	0.999989994384931
ZNF684	ZNF684	17.7122416137199	0.146985701213777	0.172779926539663	0.850710520356863	0.394930177700616	0.999989994384931
RIMS3	RIMS3	163.525797606295	0.0233187347878203	0.177322702338713	0.131504508335757	0.895376220411292	0.999989994384931
NFYC-AS1	NFYC-AS1	6.8678198931193	0.0492966846675912	0.140153793072018	0.351732790009187	0.725038667109903	NaN
NFYC	NFYC	382.567906445426	-0.0325698427877642	0.146397535113883	-0.222475349481999	0.823943860714116	0.999989994384931
MIR30E	MIR30E	0	NaN	NaN	NaN	NaN	NaN
MIR30C1	MIR30C1	0.190391109181252	-0.0167570158774064	0.0270873706495724	-0.61862836722659	0.536161209759397	NaN
KCNQ4	KCNQ4	0.312855557487062	0.0302664679651326	0.035964131341759	0.841573724595687	0.400026601940822	NaN
CITED4	CITED4	5.21544038974918	0.0198013995476639	0.112404624246022	0.176161787653186	0.860166840296126	NaN
CTPS1	CTPS1	537.247173893619	0.0163749041025909	0.156972004244031	0.104317353794721	0.916917506711142	0.999989994384931
SLFNL1-AS1	SLFNL1-AS1	0.152053951249307	0.0161913614353084	0.02639929464976	0.613325531993164	0.539661114482838	NaN
SLFNL1	SLFNL1	0	NaN	NaN	NaN	NaN	NaN
SCMH1	SCMH1	153.066248146046	0.0507663808845695	0.171360663941443	0.296254576265633	0.767035672545533	0.999989994384931
FOXO6	FOXO6	0.94177672855153	0.0322929267145108	0.0619157337263161	0.521562529764309	0.601974958008355	NaN
EDN2	EDN2	0	NaN	NaN	NaN	NaN	NaN
HIVEP3	HIVEP3	128.947821106768	0.295645839047745	0.167019982236287	1.77012256311636	0.07670672559536	0.999989994384931
GUCA2B	GUCA2B	0	NaN	NaN	NaN	NaN	NaN
GUCA2A	GUCA2A	0	NaN	NaN	NaN	NaN	NaN
FOXJ3	FOXJ3	553.764377292935	0.110318820188829	0.140202185668293	0.786855209588778	0.431366629943764	0.999989994384931
RIMKLA	RIMKLA	28.872322049269	0.154489642383271	0.169647956463905	0.91064841335793	0.362480652977162	0.999989994384931
ZMYND12	ZMYND12	0.160801606237755	0.0164041642027001	0.0265733650966435	0.617316028400635	0.537026296666061	NaN
PPCS	PPCS	81.9634260776196	0.00925537018592264	0.175631228718962	0.0526977477378622	0.957972733578905	0.999989994384931
CCDC30	CCDC30	0.378440500702843	-0.0336221337817908	0.0381866683215344	-0.880467850682603	0.378605913940628	NaN
PPIH	PPIH	278.486706153925	-0.208566603516849	0.160327439416947	-1.30087902779044	0.193299865774001	0.999989994384931
YBX1	YBX1	8502.04566226464	-0.0414818508612079	0.135903083333336	-0.305231123855102	0.7601901293267	0.999989994384931
CLDN19	CLDN19	0	NaN	NaN	NaN	NaN	NaN
P3H1	P3H1	75.8776503513209	-0.0247931064591721	0.174842926082326	-0.141802170752382	0.887236269385618	0.999989994384931
C1orf50	C1orf50	39.7556004034956	-0.0514689751329227	0.17749927652068	-0.289967238975907	0.771841300859431	0.999989994384931
LOC100129924	LOC100129924	0.188049391521592	-0.0167095642638527	0.0270501957062857	-0.617724339050525	0.536757065238328	NaN
SVBP	SVBP	45.3113079071548	-0.0562632231520052	0.177571372733125	-0.316848500329861	0.751358560801031	0.999989994384931
ERMAP	ERMAP	10.9808619362664	-0.0716517829865136	0.156463661203557	-0.457945202325899	0.646991810592247	0.999989994384931
ZNF691	ZNF691	17.3871614306932	-0.0610091515435491	0.164592287699547	-0.37066834902324	0.7108845673933	0.999989994384931
LOC339539	LOC339539	0	NaN	NaN	NaN	NaN	NaN
SLC2A1	SLC2A1	350.780905522696	0.0665670103617925	0.148411144695171	0.448531075604313	0.65376996403819	0.999989994384931
SLC2A1-AS1	SLC2A1-AS1	0.389123465362822	0.000893109351338617	0.0365476585076662	0.0244368418609165	0.980504161537049	NaN
FAM183A	FAM183A	0	NaN	NaN	NaN	NaN	NaN
EBNA1BP2	EBNA1BP2	783.355265613903	-0.00599642911571327	0.137759993508996	-0.0435280879664217	0.965280574780034	0.999989994384931
MIR6733	MIR6733	0	NaN	NaN	NaN	NaN	NaN
CFAP57	CFAP57	0.340103342770899	-0.0018118642197918	0.0350066252710797	-0.0517577517330314	0.958721719635108	NaN
TMEM125	TMEM125	0.513929631328293	0.057042287618319	0.0489843237182593	1.16450087065418	0.244221090718398	NaN
C1orf210	C1orf210	0	NaN	NaN	NaN	NaN	NaN
TIE1	TIE1	17.6772092473387	-0.0682454832692503	0.166471359579225	-0.409953300325945	0.681840205040764	0.999989994384931
MPL	MPL	0	NaN	NaN	NaN	NaN	NaN
CDC20	CDC20	296.373683631392	-0.0132410171860976	0.162392475025446	-0.0815371351660402	0.935014793589499	0.999989994384931
ELOVL1	ELOVL1	344.557595215852	-0.112555324693991	0.146854310134538	-0.766442092103909	0.443413295476778	0.999989994384931
MIR6734	MIR6734	0	NaN	NaN	NaN	NaN	NaN
MED8	MED8	188.898715707703	0.00454937887993859	0.154777944261718	0.0293929403290557	0.976551203175018	0.999989994384931
SZT2	SZT2	45.1065362809607	0.0188406814861623	0.162154882420615	0.116189418443111	0.907502422811947	0.999989994384931
MIR6735	MIR6735	0	NaN	NaN	NaN	NaN	NaN
HYI	HYI	10.196860463061	-0.134607004315331	0.158450187521519	-0.849522530839858	0.395590598530799	0.999989994384931
PTPRF	PTPRF	1.53071369618867	0.0259169015922422	0.0778094465249392	0.333081685447221	0.739072623710891	NaN
KDM4A	KDM4A	182.394817899128	-0.0104770860183813	0.166496198640529	-0.0629268782346298	0.949824731518031	0.999989994384931
KDM4A-AS1	KDM4A-AS1	2.72764790195321	-0.0250291944380798	0.101425461927596	-0.246774271099176	0.805082923466678	NaN
ST3GAL3	ST3GAL3	17.5154720476535	-0.0299814478995135	0.172310866242682	-0.173996269377972	0.861868394116738	0.999989994384931
LOC101929592	LOC101929592	0	NaN	NaN	NaN	NaN	NaN
MIR6079	MIR6079	0	NaN	NaN	NaN	NaN	NaN
ARTN	ARTN	0.340103342770899	-0.0018118642197918	0.0350066252710797	-0.0517577517330314	0.958721719635108	NaN
IPO13	IPO13	74.029933620058	-0.0636254582591264	0.170713362673847	-0.372703444314929	0.709369172682941	0.999989994384931
DPH2	DPH2	351.580692325375	0.130885451219978	0.143098811404077	0.914650862126229	0.360374948202141	0.999989994384931
ATP6V0B	ATP6V0B	591.68630630695	-0.00721411842655275	0.157341572647719	-0.0458500465271492	0.963429769365533	0.999989994384931
B4GALT2	B4GALT2	180.257538946302	0.00708446224607225	0.165722609889597	0.0427489179104278	0.965901684332468	0.999989994384931
CCDC24	CCDC24	8.58235571674504	-0.0252320340428796	0.152213058689132	-0.165767866832054	0.868339634761927	NaN
SLC6A9	SLC6A9	8.53165516646984	-0.0397906405949693	0.142861773716718	-0.278525455478879	0.780609027162254	NaN
KLF17	KLF17	0	NaN	NaN	NaN	NaN	NaN
DMAP1	DMAP1	68.4356419780657	-0.157304636191867	0.174709996258771	-0.900375705800346	0.367920344954166	0.999989994384931
ERI3	ERI3	229.536512366086	-0.0712653090245919	0.16861355389917	-0.422654688051995	0.672547219804138	0.999989994384931
ERI3-IT1	ERI3-IT1	0.883622477042688	0.0145477596610462	0.0597634114169997	0.24342251079911	0.807678107071175	NaN
RNF220	RNF220	366.820752304821	-0.0514742763001281	0.14751179373042	-0.348950243220539	0.727126664446756	0.999989994384931
MIR5584	MIR5584	0	NaN	NaN	NaN	NaN	NaN
TMEM53	TMEM53	11.9965465442625	0.0418597709790895	0.164224113240971	0.25489418181645	0.798804830120271	0.999989994384931
C1orf228	C1orf228	1.60862864955981	0.0405188046654957	0.0836208542230479	0.484553823827451	0.627992875567558	NaN
KIF2C	KIF2C	223.515462278636	0.030383724171228	0.171354331724635	0.177315179986547	0.859260827815029	0.999989994384931
RPS8	RPS8	3473.09645426719	-0.0994088727334818	0.144145677607258	-0.689641717903834	0.490419525662478	0.999989994384931
SNORD55	SNORD55	0.973301541166557	0.0404336417431309	0.067881559095173	0.595649868419214	0.5514091548639	NaN
SNORD46	SNORD46	0.268980800657013	0.00246094179099624	0.0323585473808126	0.0760522949944129	0.93937749324256	NaN
SNORD38A	SNORD38A	0	NaN	NaN	NaN	NaN	NaN
SNORD38B	SNORD38B	0.787381059642564	0.0147917149895267	0.0524453930053969	0.282040311681992	0.777912600223597	NaN
BEST4	BEST4	0.669193638667943	0.00445150966920517	0.0547763739267205	0.0812669651182163	0.93522964508373	NaN
PLK3	PLK3	92.7485334027552	0.259368686679833	0.165097381975578	1.57100423747604	NaN	NaN
TCTEX1D4	TCTEX1D4	0	NaN	NaN	NaN	NaN	NaN
BTBD19	BTBD19	0.503246666668314	0.0139683964136216	0.0457500570155122	0.305319759686538	0.760122627929748	NaN
PTCH2	PTCH2	1.47320166985672	0.0666978342296216	0.0689795204929694	0.966922265521106	0.333582895030946	NaN
EIF2B3	EIF2B3	95.4699672732883	-0.0603428458162929	0.167111879209692	-0.361092497443432	0.718030301605796	0.999989994384931
HECTD3	HECTD3	129.09059706122	0.111026675730536	0.160651090650257	0.69110440073043	0.489499934942827	0.999989994384931
UROD	UROD	151.200661708925	-0.051147046437849	0.153676339187582	-0.33282317049092	0.73926776688894	0.999989994384931
ZSWIM5	ZSWIM5	1.74212607879914	0.0258951654296113	0.080237549312717	0.322731260506072	0.746898775444444	NaN
LINC01144	LINC01144	1.29577309207275	0.00628564310309862	0.0735536649200103	0.0854565589618718	0.931898430011685	NaN
HPDL	HPDL	6.30286691939744	-0.178366666815165	0.130578197507553	-1.36597586901786	0.171946537559531	NaN
MUTYH	MUTYH	36.6957410541973	-0.0251706495226602	0.177541147594086	-0.141773610589744	0.887258829185959	0.999989994384931
TOE1	TOE1	120.842734708447	0.00463879703971521	0.1614763325634	0.0287274114173599	0.977081994236426	0.999989994384931
TESK2	TESK2	34.7180419652725	0.0246749363940388	0.175277095339563	0.140776730389309	0.888046326431188	0.999989994384931
CCDC163P	CCDC163P	27.9552772036681	-0.0191005557105016	0.176006565276343	-0.108521836560541	0.913581759734443	0.999989994384931
MMACHC	MMACHC	25.8726525683922	0.00844821214275958	0.156183069368552	0.0540917282322321	0.956862082515173	0.999989994384931
PRDX1	PRDX1	2633.85406217327	-0.0555406225339292	0.140154690782493	-0.396280868116807	0.691897839465475	0.999989994384931
AKR1A1	AKR1A1	345.553283013921	-0.0477719016915337	0.143069627625567	-0.33390666128355	0.738449993029081	0.999989994384931
NASP	NASP	1098.79915535558	-0.0139890513086034	0.141976375716286	-0.0985308382329602	0.921510785722344	0.999989994384931
CCDC17	CCDC17	1.04870111061163	0.0561976982458893	0.0602153133216859	0.93327918009272	0.35067584191204	NaN
GPBP1L1	GPBP1L1	635.534224662525	0.145595039558467	0.14049250650866	1.03631889825734	0.300053392440598	0.999989994384931
RPS15AP10	RPS15AP10	0.190391109181252	-0.0167570158774064	0.0270873706495724	-0.61862836722659	0.536161209759397	NaN
TMEM69	TMEM69	128.866120147025	0.0400780308911108	0.16440440980609	0.243777103901176	0.807403453887881	0.999989994384931
IPP	IPP	10.960158920211	-0.0691933729546702	0.157592486692272	-0.439065176309978	0.660614311021676	0.999989994384931
MAST2	MAST2	193.359283360051	0.00353596616119947	0.176182246922564	0.0200699345306546	0.983987584081801	0.999989994384931
PIK3R3	PIK3R3	29.7483025793046	-0.00923651421330727	0.177402190310554	-0.0520653899319855	0.958476590377964	0.999989994384931
LOC101929626	LOC101929626	0.391465183022482	0.000771934546539374	0.0366163017972462	0.0210817179411993	0.983180468624222	NaN
TSPAN1	TSPAN1	0	NaN	NaN	NaN	NaN	NaN
POMGNT1	POMGNT1	90.4575448754913	-0.00735305927569233	0.169054478613389	-0.0434952054272876	0.965306786425805	0.999989994384931
LURAP1	LURAP1	0.536900389280939	-0.0147117785145833	0.0411668818770093	-0.357369269757579	0.720815379048313	NaN
RAD54L	RAD54L	61.5895829949709	0.00061517411038979	0.176624980322715	0.00348293944189432	0.997221022011671	0.999989994384931
LRRC41	LRRC41	207.032542293712	0.0361688084556132	0.154235042384397	0.234504480281921	0.814593355391522	0.999989994384931
UQCRH	UQCRH	704.845541840345	-0.166899714633501	0.148091586590457	-1.12700335296601	0.259741063353198	0.999989994384931
NSUN4	NSUN4	101.971391943333	0.0958299931240063	0.167389534002727	0.572496922791155	0.566985369983698	0.999989994384931
FAAH	FAAH	1.68437247607066	-0.102664010671298	0.0832058460898581	-1.23385573845889	0.217256665203655	NaN
FAAHP1	FAAHP1	0.160801606237755	0.0164041642027001	0.0265733650966435	0.617316028400635	0.537026296666061	NaN
LINC01398	LINC01398	0	NaN	NaN	NaN	NaN	NaN
DMBX1	DMBX1	0	NaN	NaN	NaN	NaN	NaN
MKNK1-AS1	MKNK1-AS1	0	NaN	NaN	NaN	NaN	NaN
KNCN	KNCN	0	NaN	NaN	NaN	NaN	NaN
MKNK1	MKNK1	75.3537864393983	-0.0443080138972596	0.175357481477178	-0.252672503756426	0.800521297372732	0.999989994384931
MOB3C	MOB3C	100.625072096353	-0.0982832421051782	0.177351060170151	-0.554173411824464	0.579460172728675	0.999989994384931
ATPAF1	ATPAF1	60.0731477576932	0.00273151109481042	0.175062603814527	0.0156030530524062	0.987551069996405	0.999989994384931
TEX38	TEX38	0	NaN	NaN	NaN	NaN	NaN
EFCAB14-AS1	EFCAB14-AS1	0	NaN	NaN	NaN	NaN	NaN
EFCAB14	EFCAB14	615.603216570064	0.0335915348894653	0.134857228221179	0.249089613753384	0.803291463331983	0.999989994384931
CYP4B1	CYP4B1	0.152053951249307	0.0161913614353084	0.02639929464976	0.613325531993164	0.539661114482838	NaN
CYP4Z2P	CYP4Z2P	0	NaN	NaN	NaN	NaN	NaN
CYP4A11	CYP4A11	0	NaN	NaN	NaN	NaN	NaN
CYP4X1	CYP4X1	0	NaN	NaN	NaN	NaN	NaN
CYP4Z1	CYP4Z1	0	NaN	NaN	NaN	NaN	NaN
CYP4A22	CYP4A22	0	NaN	NaN	NaN	NaN	NaN
LINC00853	LINC00853	0	NaN	NaN	NaN	NaN	NaN
PDZK1IP1	PDZK1IP1	0	NaN	NaN	NaN	NaN	NaN
TAL1	TAL1	0	NaN	NaN	NaN	NaN	NaN
STIL	STIL	175.876859598131	-0.00812931228326794	0.176142972463661	-0.0461517832336176	0.963189272896971	0.999989994384931
CMPK1	CMPK1	1008.61655024137	-0.0218990454080993	0.162997017368286	-0.134352430257169	0.893123895662834	0.999989994384931
LINC01389	LINC01389	0.699631545982465	-0.0355617072732882	0.0526111013925351	-0.675935426783025	0.49908164383253	NaN
FOXE3	FOXE3	0.188049391521592	-0.0167095642638527	0.0270501957062857	-0.617724339050525	0.536757065238328	NaN
FOXD2-AS1	FOXD2-AS1	15.1892354043558	-0.0859977549423735	0.169925646106581	-0.506090498478575	0.612793120393024	0.999989994384931
FOXD2	FOXD2	5.04419382204139	-0.000746226969313339	0.124784758316394	-0.00598011311142074	0.995228588515566	NaN
TRABD2B	TRABD2B	0	NaN	NaN	NaN	NaN	NaN
SKINTL	SKINTL	0	NaN	NaN	NaN	NaN	NaN
SLC5A9	SLC5A9	0	NaN	NaN	NaN	NaN	NaN
SPATA6	SPATA6	1.00842864300816	0.0657074486006293	0.0651194124874738	1.00903012006241	0.312960189242579	NaN
AGBL4	AGBL4	0	NaN	NaN	NaN	NaN	NaN
BEND5	BEND5	0.660445983679495	0.00387996442791485	0.0546272099554532	0.0710262235812307	0.943376884792094	NaN
LOC101929721	LOC101929721	0	NaN	NaN	NaN	NaN	NaN
AGBL4-IT1	AGBL4-IT1	0	NaN	NaN	NaN	NaN	NaN
ELAVL4	ELAVL4	0	NaN	NaN	NaN	NaN	NaN
DMRTA2	DMRTA2	0	NaN	NaN	NaN	NaN	NaN
FAF1	FAF1	316.527258215652	-0.0824922491274362	0.146048101722519	-0.564829314140388	0.572189866184052	0.999989994384931
CDKN2C	CDKN2C	78.5572024430653	-0.212640978254986	0.170358937854984	-1.24819384842605	0.211960076194855	0.999989994384931
MIR4421	MIR4421	0	NaN	NaN	NaN	NaN	NaN
MIR6500	MIR6500	0	NaN	NaN	NaN	NaN	NaN
C1orf185	C1orf185	0	NaN	NaN	NaN	NaN	NaN
RNF11	RNF11	391.831377387839	0.171862377263725	0.177497676584334	0.968251419235163	0.332918820620344	0.999989994384931
TTC39A	TTC39A	0.478802529486692	0.0219193361004632	0.0452475251644132	0.484431712470821	0.628079516764124	NaN
TTC39A-AS1	TTC39A-AS1	0	NaN	NaN	NaN	NaN	NaN
EPS15	EPS15	751.915919765737	0.155968916740207	0.145922502819114	1.06884759873908	0.285138347242928	0.999989994384931
OSBPL9	OSBPL9	388.375071117828	0.00778289508148159	0.156709813946447	0.0496643757368078	0.960389845452538	0.999989994384931
NRD1	NRD1	654.155962525365	-0.0249060209033806	0.146401011602728	-0.170121918084591	0.864914256625596	0.999989994384931
MIR761	MIR761	0	NaN	NaN	NaN	NaN	NaN
RAB3B	RAB3B	0.977772168823816	0.000444097615846469	0.0614696386238951	0.00722466612442122	0.994235600588653	NaN
TXNDC12	TXNDC12	288.394970050665	-0.0321302226334974	0.157525695011492	-0.203968137586401	0.838378397992703	0.999989994384931
KTI12	KTI12	0	NaN	NaN	NaN	NaN	NaN
TXNDC12-AS1	TXNDC12-AS1	0	NaN	NaN	NaN	NaN	NaN
BTF3L4	BTF3L4	274.639677488589	0.0322734432424942	0.145536206196551	0.221755424893432	0.824504281257733	0.999989994384931
ZFYVE9	ZFYVE9	1.38217994918392	-0.0459557119365354	0.077997026616938	-0.589198254469813	0.555728287967533	NaN
CC2D1B	CC2D1B	120.440249175903	-0.0539027619924276	0.175535276739627	-0.307076520421489	0.758785128862915	0.999989994384931
ORC1	ORC1	191.328052804205	0.00821482542060417	0.17782834311145	0.0461952536748076	0.963154625456853	0.999989994384931
PRPF38A	PRPF38A	373.743017149316	0.0133179934063372	0.140334327881933	0.0949018932669271	0.924392752699299	0.999989994384931
ZCCHC11	ZCCHC11	173.019560373506	0.158530026361096	0.169933053801631	0.932896942734604	0.350873181048469	0.999989994384931
GPX7	GPX7	26.333835667654	-0.174074082275431	0.17719413001712	-0.982391923810417	0.325906803533974	0.999989994384931
FAM159A	FAM159A	7.08789208652844	-0.0678127029143623	0.135048608961263	-0.502135515766871	0.615572198979981	NaN
COA7	COA7	153.920368938299	0.00711399586025273	0.16529916847305	0.0430370940517621	0.965671964456985	0.999989994384931
ZYG11B	ZYG11B	37.6964069934494	-0.0474056930120194	0.168690875998622	-0.281021085055049	0.778694227696948	0.999989994384931
ZYG11A	ZYG11A	0	NaN	NaN	NaN	NaN	NaN
ECHDC2	ECHDC2	10.062234409398	-0.210503119892069	0.141357110932831	-1.48915833453963	0.136445679605606	0.999989994384931
SCP2	SCP2	275.390503355643	0.00599007624398777	0.168401400178066	0.0355702282620804	0.971625047697747	0.999989994384931
MIR1273F	MIR1273F	0	NaN	NaN	NaN	NaN	NaN
MIR5095	MIR5095	0	NaN	NaN	NaN	NaN	NaN
MIR1273G	MIR1273G	0	NaN	NaN	NaN	NaN	NaN
PODN	PODN	2.54914480654443	0.0398350225546978	0.0951105323769618	0.418828720218024	0.675341313565463	NaN
SLC1A7	SLC1A7	1.486164201254	-0.0112379181815318	0.077473968340529	-0.145054118463852	0.884668143226181	NaN
CPT2	CPT2	67.3963007003975	-0.0880107585634244	0.176754406348023	-0.497926814849155	0.618535626487492	0.999989994384931
C1orf123	C1orf123	71.4501108767961	-0.284152104090663	0.173211916773688	-1.64048819147891	0.100903701734156	0.999989994384931
MAGOH	MAGOH	274.124851477838	-0.00035921856028629	0.164825241375591	-0.00217939047010239	0.9982610993685	0.999989994384931
LOC100507564	LOC100507564	0.513929631328293	0.057042287618319	0.0489843237182593	1.16450087065418	0.244221090718398	NaN
LRP8	LRP8	121.364212894783	0.0434797430225906	0.173385145268451	0.250769712452997	0.80199215943097	0.999989994384931
LOC105378732	LOC105378732	0.737100365483725	-0.0119962900579482	0.0577605506820379	-0.207690022278106	0.835471008877745	NaN
SLC25A3P1	SLC25A3P1	0	NaN	NaN	NaN	NaN	NaN
DMRTB1	DMRTB1	0.353128025090537	0.0328664920089966	0.0374485091620456	0.877644871436087	0.380136470336314	NaN
GLIS1	GLIS1	0	NaN	NaN	NaN	NaN	NaN
NDC1	NDC1	528.486561892555	0.0449507123534216	0.172966762110889	0.259880637209383	0.794955847511462	0.999989994384931
YIPF1	YIPF1	72.5710187284615	0.0054543959671906	0.168271735921084	0.0324142134585727	0.974141727743676	0.999989994384931
DIO1	DIO1	0	NaN	NaN	NaN	NaN	NaN
HSPB11	HSPB11	118.681139811671	-0.0179889140187611	0.170052890854222	-0.10578422941473	0.915753549679096	0.999989994384931
LRRC42	LRRC42	85.1076979971328	0.149708069280038	0.172939236653554	0.865668613883995	0.386671916553096	0.999989994384931
LDLRAD1	LDLRAD1	0	NaN	NaN	NaN	NaN	NaN
TMEM59	TMEM59	391.418557746297	0.00138326053115098	0.1581118306847	0.00874862130911265	0.993019699172742	0.999989994384931
TCEANC2	TCEANC2	21.2746102051283	-0.0101836908911258	0.172097377124848	-0.0591740040508463	0.952813515112229	0.999989994384931
MIR4781	MIR4781	0	NaN	NaN	NaN	NaN	NaN
CDCP2	CDCP2	0	NaN	NaN	NaN	NaN	NaN
CYB5RL	CYB5RL	15.4647421006341	-0.144107783391289	0.160741993219993	-0.896516090814314	0.369977190345316	0.999989994384931
MRPL37	MRPL37	784.4226180714	-0.059456283089576	0.144931948210241	-0.410235864650957	0.68163293425439	0.999989994384931
SSBP3	SSBP3	313.829402311816	-0.228974240897526	0.167327572665143	-1.36841906716564	0.171180939288726	0.999989994384931
SSBP3-AS1	SSBP3-AS1	0	NaN	NaN	NaN	NaN	NaN
ACOT11	ACOT11	0.703908573313655	-0.00311043795618328	0.0510484598865528	-0.06093108319224	0.951414094619932	NaN
FAM151A	FAM151A	0	NaN	NaN	NaN	NaN	NaN
MROH7	MROH7	0	NaN	NaN	NaN	NaN	NaN
MROH7-TTC4	MROH7-TTC4	0	NaN	NaN	NaN	NaN	NaN
TTC4	TTC4	5.03452143690766	0.000256491590700732	0.131475587099619	0.00195086857080463	0.998443433074553	NaN
PARS2	PARS2	17.0472485138667	-0.0611158709033836	0.161347516193166	-0.378784082614667	0.704848208389455	0.999989994384931
TTC22	TTC22	2.32910204349733	-0.0383799198829984	0.0993749522341712	-0.386213215907348	0.699338766772917	NaN
C1orf177	C1orf177	0.581856292203734	-0.0127187936963038	0.0420583798122078	-0.302408075467808	0.762340999433003	NaN
DHCR24	DHCR24	422.08886739018	-0.103117589542016	0.173475420595043	-0.594421902470735	0.552229962791998	0.999989994384931
TMEM61	TMEM61	0	NaN	NaN	NaN	NaN	NaN
BSND	BSND	0	NaN	NaN	NaN	NaN	NaN
PCSK9	PCSK9	0	NaN	NaN	NaN	NaN	NaN
USP24	USP24	1183.01839423662	0.192900143930567	0.157734846466737	1.22293930765163	0.22135262062782	0.999989994384931
LOC100507634	LOC100507634	35.5320184975565	0.231319846425425	0.163169241265219	1.4176682114335	0.15628765510895	0.999989994384931
MIR4422	MIR4422	0	NaN	NaN	NaN	NaN	NaN
PPAP2B	PPAP2B	0	NaN	NaN	NaN	NaN	NaN
PRKAA2	PRKAA2	0	NaN	NaN	NaN	NaN	NaN
C1orf168	C1orf168	0	NaN	NaN	NaN	NaN	NaN
C8A	C8A	0	NaN	NaN	NaN	NaN	NaN
C8B	C8B	0	NaN	NaN	NaN	NaN	NaN
DAB1	DAB1	0	NaN	NaN	NaN	NaN	NaN
DAB1-AS1	DAB1-AS1	0	NaN	NaN	NaN	NaN	NaN
OMA1	OMA1	48.187075956821	-0.161657560007169	0.175969392957163	-0.918668623506146	0.35826892617114	0.999989994384931
TACSTD2	TACSTD2	0.402148147682461	0.0264693295716582	0.0336983759639846	0.785477899586244	0.432173423076013	NaN
MYSM1	MYSM1	96.2393635418088	0.17803805569024	0.177680055808468	1.00201485687374	0.316336417423189	0.999989994384931
JUN	JUN	487.422012599566	0.154501957860251	0.175761322624949	0.879044123888034	0.379377352125663	0.999989994384931
LINC01135	LINC01135	0.351192715419007	-0.00141135791015537	0.0353736530378686	-0.039898562600941	0.968173997070488	NaN
LINC01358	LINC01358	0.351192715419007	-0.00141135791015537	0.0353736530378686	-0.039898562600941	0.968173997070488	NaN
HSD52	HSD52	0.672795927894518	0.0211286683537831	0.0445270278442572	0.474513332165019	0.635133893044732	NaN
FGGY	FGGY	5.41315593676154	0.100392833521251	0.130159879341544	0.77130398421634	0.440526771344223	NaN
MIR4711	MIR4711	0	NaN	NaN	NaN	NaN	NaN
LOC101926944	LOC101926944	0.152053951249307	0.0161913614353084	0.02639929464976	0.613325531993164	0.539661114482838	NaN
HOOK1	HOOK1	17.6723482648533	0.156085066018242	0.168020348960539	0.928965253220011	0.352907093882594	0.999989994384931
CYP2J2	CYP2J2	0.201074073841231	0.0172465096434334	0.0272512569303259	0.632870244757078	0.526818380222463	NaN
C1orf87	C1orf87	0	NaN	NaN	NaN	NaN	NaN
LOC101926964	LOC101926964	0	NaN	NaN	NaN	NaN	NaN
NFIA-AS2	NFIA-AS2	0.201074073841231	0.0172465096434334	0.0272512569303259	0.632870244757078	0.526818380222463	NaN
NFIA	NFIA	31.8204289288724	0.0107509833116661	0.171165531858191	0.06281044550823	0.949917447982115	0.999989994384931
NFIA-AS1	NFIA-AS1	0	NaN	NaN	NaN	NaN	NaN
MGC34796	MGC34796	0	NaN	NaN	NaN	NaN	NaN
TM2D1	TM2D1	28.9682105318405	0.178394687131691	0.177218353137182	1.0066377662002	0.314108878807063	0.999989994384931
INADL	INADL	12.0649110656013	0.0288883142036025	0.155927420680882	0.185267697480386	0.853019073079853	0.999989994384931
MIR3116-1	MIR3116-1	0	NaN	NaN	NaN	NaN	NaN
MIR3116-2	MIR3116-2	0	NaN	NaN	NaN	NaN	NaN
L1TD1	L1TD1	0	NaN	NaN	NaN	NaN	NaN
KANK4	KANK4	0	NaN	NaN	NaN	NaN	NaN
USP1	USP1	788.231117954322	0.0411003079475625	0.145426967141962	0.282618201804631	0.777469525921278	0.999989994384931
DOCK7	DOCK7	42.3147322616323	-0.136505137659335	0.17327141922283	-0.787811043919405	0.43080724016414	0.999989994384931
ANGPTL3	ANGPTL3	0	NaN	NaN	NaN	NaN	NaN
ATG4C	ATG4C	39.5239825021929	0.0307764772038298	0.177422429222422	0.173464411115956	0.862286399599639	0.999989994384931
LINC00466	LINC00466	0	NaN	NaN	NaN	NaN	NaN
FOXD3-AS1	FOXD3-AS1	0.116926849407706	-0.0148661195724484	0.0255594263395117	-0.581629625601856	0.560816183338136	NaN
FOXD3	FOXD3	0	NaN	NaN	NaN	NaN	NaN
MIR6068	MIR6068	0	NaN	NaN	NaN	NaN	NaN
ALG6	ALG6	55.8542822688335	0.0587467777627011	0.175447732817444	0.334839195806697	0.737746391518021	0.999989994384931
ITGB3BP	ITGB3BP	81.1070777178014	-0.0891936978304086	0.169572538784214	-0.525991404444976	0.598894179190337	0.999989994384931
EFCAB7	EFCAB7	13.2996781381875	-0.0335920588631117	0.151858311692252	-0.221206587171781	0.824931580481581	0.999989994384931
DLEU2L	DLEU2L	2.13993504822805	-0.0962807849681939	0.0880400967227783	-1.09360153557491	0.274129775474908	NaN
PGM1	PGM1	428.444313008812	-0.0886846298626222	0.15282669394982	-0.580295415483771	0.561715418513569	0.999989994384931
ROR1	ROR1	19.8716543233106	0.0621614288459789	0.160666698236241	0.386896784015429	0.698832622099606	0.999989994384931
ROR1-AS1	ROR1-AS1	0	NaN	NaN	NaN	NaN	NaN
UBE2U	UBE2U	0	NaN	NaN	NaN	NaN	NaN
CACHD1	CACHD1	0.775031115427541	-0.00943599936052433	0.0583035797664027	-0.161842538628508	0.871429853621768	NaN
MIR4794	MIR4794	0	NaN	NaN	NaN	NaN	NaN
RAVER2	RAVER2	1.93409672217063	0.055377924701871	0.0800483873673228	0.691805625611857	0.48905940330932	NaN
JAK1	JAK1	1475.83953459229	0.0830938592309285	0.165390266948171	0.502410817542048	0.61537857126155	0.999989994384931
LINC01359	LINC01359	0	NaN	NaN	NaN	NaN	NaN
MIR3671	MIR3671	0	NaN	NaN	NaN	NaN	NaN
MIR101-1	MIR101-1	0	NaN	NaN	NaN	NaN	NaN
AK4	AK4	928.750231756728	0.0218817839217702	0.168566611461316	0.129810902242593	0.89671603716078	0.999989994384931
DNAJC6	DNAJC6	50.5989969980749	-0.0831926991225388	0.177110328674553	-0.469722459131158	0.638553319750241	0.999989994384931
LEPROT	LEPROT	120.085809196813	-0.0771139540136212	0.170805539879586	-0.451472206744492	0.651649252061637	0.999989994384931
LEPR	LEPR	18.4459131935013	-0.109929480693404	0.168336979059404	-0.653032276732323	0.513735470461052	0.999989994384931
PDE4B	PDE4B	93.6635144540966	0.151957906897977	0.171957954741029	0.883692220734006	0.37686238087021	0.999989994384931
LOC101927139	LOC101927139	0	NaN	NaN	NaN	NaN	NaN
SGIP1	SGIP1	0	NaN	NaN	NaN	NaN	NaN
MIR3117	MIR3117	0	NaN	NaN	NaN	NaN	NaN
TCTEX1D1	TCTEX1D1	0	NaN	NaN	NaN	NaN	NaN
INSL5	INSL5	0	NaN	NaN	NaN	NaN	NaN
WDR78	WDR78	0.875281230042368	-0.0144887353421657	0.0475652699629752	-0.304607444747896	0.760665149243143	NaN
MIER1	MIER1	549.406986274001	0.178299431664372	0.173652412363713	1.02676046498523	0.30453326976832	0.999989994384931
SLC35D1	SLC35D1	147.634206274801	0.0406050816349421	0.162872118904432	0.249306522860231	0.803123686081403	0.999989994384931
C1orf141	C1orf141	0	NaN	NaN	NaN	NaN	NaN
IL23R	IL23R	3.26174464313194	-0.0197777445563671	0.114238437124738	-0.17312688315905	0.862551694302475	NaN
IL12RB2	IL12RB2	607.497481428321	-0.170024623501615	0.177720443119007	-0.956697049127665	0.338720187981251	0.999989994384931
SERBP1	SERBP1	3259.7427833665	0.0397537836095814	0.123105717785895	0.322923941507908	0.746752844168641	0.999989994384931
GADD45A	GADD45A	216.104351898247	0.237410451369938	0.177783197766513	1.33539307624411	0.181747729661801	0.999989994384931
GNG12	GNG12	1.09148896214118	0.0470459502533837	0.0662949118710611	0.709646470982339	0.47792339430759	NaN
GNG12-AS1	GNG12-AS1	0	NaN	NaN	NaN	NaN	NaN
DIRAS3	DIRAS3	0.152053951249307	0.0161913614353084	0.02639929464976	0.613325531993164	0.539661114482838	NaN
WLS	WLS	0.160801606237755	0.0164041642027001	0.0265733650966435	0.617316028400635	0.537026296666061	NaN
MIR1262	MIR1262	0	NaN	NaN	NaN	NaN	NaN
RPE65	RPE65	0	NaN	NaN	NaN	NaN	NaN
DEPDC1	DEPDC1	71.8799525685919	0.0445136436315645	0.175111978698005	0.25420102018453	0.799340262493701	0.999989994384931
DEPDC1-AS1	DEPDC1-AS1	0.160801606237755	0.0164041642027001	0.0265733650966435	0.617316028400635	0.537026296666061	NaN
LRRC7	LRRC7	0	NaN	NaN	NaN	NaN	NaN
PIN1P1	PIN1P1	0	NaN	NaN	NaN	NaN	NaN
LRRC40	LRRC40	120.5443660397	-0.0238122815678114	0.167532504056357	-0.142135293099905	0.886973141304289	0.999989994384931
SRSF11	SRSF11	340.832935192439	-0.0358001771930963	0.174840727854093	-0.204758797520977	0.837760579714548	0.999989994384931
ANKRD13C	ANKRD13C	136.902791771364	0.243139631775127	0.163175769851833	1.49004740100753	0.136211772901508	0.999989994384931
HHLA3	HHLA3	11.647917496533	-0.176650714338017	0.156864410864201	-1.12613634517102	0.260107812030641	0.999989994384931
CTH	CTH	7.10091716767305	0.140348862839193	0.144030255904506	0.974440140773244	0.329838046898747	NaN
LOC101927244	LOC101927244	0	NaN	NaN	NaN	NaN	NaN
PTGER3	PTGER3	0.152053951249307	0.0161913614353084	0.02639929464976	0.613325531993164	0.539661114482838	NaN
ZRANB2-AS1	ZRANB2-AS1	0.188049391521592	-0.0167095642638527	0.0270501957062857	-0.617724339050525	0.536757065238328	NaN
ZRANB2	ZRANB2	500.798585463371	0.274568836765507	0.163639240290954	1.677891172541	0.0933683461402769	0.999989994384931
MIR186	MIR186	0.312855557487062	0.0302664679651326	0.035964131341759	0.841573724595687	0.400026601940822	NaN
ZRANB2-AS2	ZRANB2-AS2	0	NaN	NaN	NaN	NaN	NaN
NEGR1	NEGR1	0	NaN	NaN	NaN	NaN	NaN
NEGR1-IT1	NEGR1-IT1	0	NaN	NaN	NaN	NaN	NaN
LINC01360	LINC01360	0	NaN	NaN	NaN	NaN	NaN
LRRIQ3	LRRIQ3	0.886812599073373	0.00416333197897112	0.0616325534270761	0.0675508598535869	0.946143174146402	NaN
FPGT	FPGT	9.82515438591695	-0.0355599840852732	0.132361817202171	-0.268657418256494	0.78819332265747	NaN
FPGT-TNNI3K	FPGT-TNNI3K	0	NaN	NaN	NaN	NaN	NaN
TNNI3K	TNNI3K	0	NaN	NaN	NaN	NaN	NaN
ERICH3	ERICH3	0.795260376200329	0.0646963458164766	0.0520848201504579	1.24213438060432	0.214186985431234	NaN
ERICH3-AS1	ERICH3-AS1	0	NaN	NaN	NaN	NaN	NaN
CRYZ	CRYZ	126.744744294578	0.00316785954360869	0.170071369773487	0.018626648023285	0.985138944473211	0.999989994384931
TYW3	TYW3	249.837526079358	0.0816656451486762	0.147461441255369	0.55381016524347	0.57970877071595	0.999989994384931
LHX8	LHX8	0	NaN	NaN	NaN	NaN	NaN
SLC44A5	SLC44A5	0.700043713178354	-0.00269298812398143	0.0503395207790199	-0.0534964990191918	0.957336320034905	NaN
ACADM	ACADM	327.711664566569	0.0390780359317134	0.155593914271494	0.251154012768948	0.801695037667421	0.999989994384931
DLSTP1	DLSTP1	10.0291031448621	-0.216133578320433	0.150448055243015	-1.43659934966469	0.150831868513834	0.999989994384931
RABGGTB	RABGGTB	361.992601525937	0.0891628949349503	0.163038947902305	0.546880951344079	0.584460523267783	0.999989994384931
SNORD45C	SNORD45C	0.820835422721361	-0.0125509743701978	0.053321824253617	-0.235381563663333	0.813912594201731	NaN
SNORD45A	SNORD45A	0.999680988019709	0.0510735708150403	0.0580473363931026	0.87986071349019	0.378934769572263	NaN
SNORD45B	SNORD45B	0.152053951249307	0.0161913614353084	0.02639929464976	0.613325531993164	0.539661114482838	NaN
MSH4	MSH4	0.389123465362822	0.000893109351338617	0.0365476585076662	0.0244368418609165	0.980504161537049	NaN
ASB17	ASB17	0	NaN	NaN	NaN	NaN	NaN
LOC101927342	LOC101927342	0	NaN	NaN	NaN	NaN	NaN
ST6GALNAC3	ST6GALNAC3	0.160801606237755	0.0164041642027001	0.0265733650966435	0.617316028400635	0.537026296666061	NaN
ST6GALNAC5	ST6GALNAC5	0	NaN	NaN	NaN	NaN	NaN
MIR7156	MIR7156	0	NaN	NaN	NaN	NaN	NaN
PIGK	PIGK	80.1384175039321	0.0955882146324244	0.177146897643369	0.539598581200456	0.589473895286522	0.999989994384931
AK5	AK5	3.10178568205745	-0.109691172351776	0.107117803925408	-1.02402372278058	0.305824070085484	NaN
ZZZ3	ZZZ3	245.710481451848	0.186720927165798	0.161497703807967	1.15618317018193	0.247606242262933	0.999989994384931
USP33	USP33	247.563034318424	0.156041939381604	0.144325890288308	1.08117773650931	0.279618059389737	0.999989994384931
FAM73A	FAM73A	33.7465980033344	0.174451639960083	0.177729169874036	0.981558852065333	0.326317227456155	0.999989994384931
NEXN-AS1	NEXN-AS1	0	NaN	NaN	NaN	NaN	NaN
NEXN	NEXN	2.53149883982783	0.120785038223738	0.0927810462842869	1.30182880082689	0.1929749159719	NaN
FUBP1	FUBP1	1963.82748779435	0.228183059438214	0.148283894473799	1.53882564420058	0.123846867546103	0.999989994384931
DNAJB4	DNAJB4	59.1470747228441	0.151945105521689	0.175047847364855	0.868020417326168	0.38538315549217	0.999989994384931
GIPC2	GIPC2	2.37085364953754	0.104266928731475	0.097538002648433	1.06898773709049	0.285075195129435	NaN
MGC27382	MGC27382	0	NaN	NaN	NaN	NaN	NaN
PTGFR	PTGFR	0	NaN	NaN	NaN	NaN	NaN
IFI44L	IFI44L	6.94619101772524	-0.0239115784690886	0.144115353990348	-0.165919715054719	0.868220132171087	NaN
IFI44	IFI44	20.9205967279944	-0.0873030739235065	0.171064683514943	-0.510351243340536	0.609805408459831	0.999989994384931
ADGRL4	ADGRL4	0	NaN	NaN	NaN	NaN	NaN
LOC101927412	LOC101927412	0.566489892224435	-0.0472712807666228	0.0450809224793286	-1.04858725524746	0.294368124099931	NaN
LOC101927434	LOC101927434	0	NaN	NaN	NaN	NaN	NaN
ADGRL2	ADGRL2	0.622977164178234	-0.0230647152493138	0.0499507074432596	-0.461749521275822	0.644260953915822	NaN
LINC01361	LINC01361	0	NaN	NaN	NaN	NaN	NaN
LOC101927587	LOC101927587	0	NaN	NaN	NaN	NaN	NaN
MIR548AP	MIR548AP	0	NaN	NaN	NaN	NaN	NaN
LOC101927560	LOC101927560	0	NaN	NaN	NaN	NaN	NaN
TTLL7	TTLL7	1.34157739936657	-0.00100675654979309	0.068456370010086	-0.0147065430089962	0.988266299357367	NaN
PRKACB	PRKACB	433.254766367677	-0.0771126016598397	0.155969247099138	-0.49440901391814	0.621017349340833	0.999989994384931
SAMD13	SAMD13	3.00891649590289	-0.132080320265348	0.109026469635617	-1.21145186766828	0.225722271041289	NaN
UOX	UOX	0.201074073841231	0.0172465096434334	0.0272512569303259	0.632870244757078	0.526818380222463	NaN
DNASE2B	DNASE2B	0	NaN	NaN	NaN	NaN	NaN
RPF1	RPF1	219.831105461776	-0.024805096811217	0.177332428567152	-0.139879079148932	0.888755531182088	0.999989994384931
GNG5	GNG5	539.664591664323	-0.0418685757902975	0.160777861711778	-0.260412567654085	0.794545549707672	0.999989994384931
SPATA1	SPATA1	0.201074073841231	0.0172465096434334	0.0272512569303259	0.632870244757078	0.526818380222463	NaN
CTBS	CTBS	60.6837426723613	0.125641595651307	0.176487914772973	0.711899145122357	0.476527231575827	0.999989994384931
LINC01461	LINC01461	0	NaN	NaN	NaN	NaN	NaN
LINC01555	LINC01555	0	NaN	NaN	NaN	NaN	NaN
SSX2IP	SSX2IP	65.3054130939367	0.045200973292285	0.1756528160318	0.25733133298644	0.796923006443015	0.999989994384931
LPAR3	LPAR3	0.378440500702843	-0.0336221337817908	0.0381866683215344	-0.880467850682603	0.378605913940628	NaN
MCOLN2	MCOLN2	139.798658615871	0.208232306046583	0.175144348330176	1.18891821535703	0.234471851471907	0.999989994384931
MCOLN3	MCOLN3	0.233853698815412	-0.0187183072676163	0.0285767660204775	-0.655018389911691	0.51245591395584	NaN
WDR63	WDR63	0.201074073841231	0.0172465096434334	0.0272512569303259	0.632870244757078	0.526818380222463	NaN
MIR4423	MIR4423	0	NaN	NaN	NaN	NaN	NaN
SYDE2	SYDE2	0.385907650064718	-0.00753891381230888	0.0371598555347298	-0.202877909610358	0.8392304608006	NaN
C1orf52	C1orf52	85.4741007447776	0.0168290831471534	0.177820213124144	0.094641002006922	0.924599981090273	0.999989994384931
BCL10	BCL10	111.283071347611	0.208942195768472	0.169418475348907	1.23329049761644	0.21746740185281	0.999989994384931
LOC646626	LOC646626	8.50264174439779	0.0897512640638813	0.131599031688961	0.682005504994985	0.495235469928212	NaN
DDAH1	DDAH1	1.31381129192559	-0.0022038709976217	0.0686937670490688	-0.0320825468204043	0.974406221865238	NaN
CYR61	CYR61	1.28982908518652	-0.0178087571985195	0.0690220851970513	-0.258015346068976	0.796395063667483	NaN
ZNHIT6	ZNHIT6	220.868070989004	0.0212507462739382	0.16130426746471	0.13174323660462	0.895187385683218	0.999989994384931
COL24A1	COL24A1	6.25171936629112	0.0167192887886877	0.113597240922988	0.1471804125949	0.8829896207043	NaN
ODF2L	ODF2L	34.3258988085558	-0.0495193222436471	0.177150816087401	-0.279532001812601	0.779836582500264	0.999989994384931
MIR7856	MIR7856	0	NaN	NaN	NaN	NaN	NaN
CLCA2	CLCA2	0	NaN	NaN	NaN	NaN	NaN
CLCA1	CLCA1	0	NaN	NaN	NaN	NaN	NaN
CLCA4	CLCA4	0	NaN	NaN	NaN	NaN	NaN
CLCA3P	CLCA3P	0	NaN	NaN	NaN	NaN	NaN
SH3GLB1	SH3GLB1	692.566928249708	0.0956254251956254	0.158426902877941	0.603593350993546	0.546114034467299	0.999989994384931
SEP15	SEP15	682.42312082696	0.0966201260733115	0.166751715741484	0.579425079038478	0.562302386058661	0.999989994384931
HS2ST1	HS2ST1	135.420742131643	-0.111668114385502	0.166759824907644	-0.669634394539251	0.503090882809681	0.999989994384931
LINC01140	LINC01140	0.353128025090537	0.0328664920089966	0.0374485091620456	0.877644871436087	0.380136470336314	NaN
LOC101927844	LOC101927844	0	NaN	NaN	NaN	NaN	NaN
LMO4	LMO4	223.086093020594	0.0616484582716315	0.177731316282825	0.346863229063863	0.728694072526743	0.999989994384931
LINC01364	LINC01364	0	NaN	NaN	NaN	NaN	NaN
PKN2-AS1	PKN2-AS1	0.321603212475511	0.0222613957548878	0.0309436146629189	0.71941807695675	0.471883362092786	NaN
PKN2	PKN2	66.3671926722822	0.0919239598767174	0.177016431618184	0.51929619773939	0.603554204464102	0.999989994384931
GTF2B	GTF2B	240.926520457766	0.132350654039925	0.177833835346726	0.744237753079319	0.456732651893341	0.999989994384931
CCBL2	CCBL2	49.09590098897	0.105029469581861	0.177171792521207	0.592811463310612	0.55330733518405	0.999989994384931
RBMXL1	RBMXL1	137.065037189095	0.0587141015972217	0.169785749519957	0.345812895153019	0.729483333462475	0.999989994384931
GBP3	GBP3	46.8814667522201	0.162706293897149	0.175464500348579	0.927288959156501	0.353776525243427	0.999989994384931
GBP1	GBP1	148.170701796697	0.0719192032128785	0.17407130674691	0.413159437686333	0.679489804239793	0.999989994384931
GBP2	GBP2	3857.70631072024	0.238366576682802	0.166854599519733	1.42858858772192	0.153122516181819	0.999989994384931
GBP7	GBP7	0.160801606237755	0.0164041642027001	0.0265733650966435	0.617316028400635	0.537026296666061	NaN
GBP4	GBP4	326.008355954866	-0.143818405443706	0.157572027951847	-0.912715329700878	0.361392279338841	0.999989994384931
GBP5	GBP5	486.609749449128	0.0866645978157371	0.177518442488351	0.48820053060923	0.625407808755132	0.999989994384931
LOC729930	LOC729930	0	NaN	NaN	NaN	NaN	NaN
GBP6	GBP6	0.321603212475511	0.0222613957548878	0.0309436146629189	0.71941807695675	0.471883362092786	NaN
GBP1P1	GBP1P1	1.14091549272123	0.0112069100356034	0.0579944615244759	0.193241039592611	0.846770199459577	NaN
LRRC8B	LRRC8B	156.109854720617	0.284453725440674	0.166170345301856	1.71182002976494	0.0869298396654178	0.999989994384931
FLJ27354	FLJ27354	3.96218058944652	0.0631655668975044	0.118035220129151	0.535141687611462	0.592551885163773	NaN
LRRC8C	LRRC8C	396.648910787227	0.205145594559831	0.168247523342844	1.21930825776138	0.222727215574166	0.999989994384931
LRRC8D	LRRC8D	192.071566388201	-0.122280052519408	0.164347046447387	-0.744035595179097	0.45685494100733	0.999989994384931
GEMIN8P4	GEMIN8P4	4.55773630207451	0.0883121083410925	0.124111463705125	0.711554804888228	0.476740502056563	NaN
ZNF326	ZNF326	184.151963156963	0.111790150640891	0.1493907517985	0.748307035710445	0.45427498170188	0.999989994384931
BARHL2	BARHL2	0	NaN	NaN	NaN	NaN	NaN
ZNF644	ZNF644	205.927795837855	0.213642898015591	0.15608514496835	1.36875868654197	0.17107471886504	0.999989994384931
HFM1	HFM1	0.827653527246039	0.0208170857159369	0.0591480103207438	0.351949044491124	0.724876477107642	NaN
CDC7	CDC7	94.9916457678282	-0.0086840426797445	0.168479899086408	-0.0515434940716029	0.958892444633966	0.999989994384931
TGFBR3	TGFBR3	1100.10559185183	0.281532596793871	0.151068118056735	1.8636135831661	0.0623759887677543	0.999989994384931
BRDT	BRDT	0	NaN	NaN	NaN	NaN	NaN
EPHX4	EPHX4	0	NaN	NaN	NaN	NaN	NaN
SETSIP	SETSIP	30.8694853034563	-0.128137870352663	0.175782546976758	-0.728956728392412	0.466028132180725	0.999989994384931
BTBD8	BTBD8	0.340103342770899	-0.0018118642197918	0.0350066252710797	-0.0517577517330314	0.958721719635108	NaN
KIAA1107	KIAA1107	1.01911160766814	0.104013915184353	0.0653168668148157	1.59245108126895	0.11128338644976	NaN
C1orf146	C1orf146	0	NaN	NaN	NaN	NaN	NaN
GLMN	GLMN	38.805395622855	0.0426366686109767	0.177831385194634	0.239758963606517	0.810517121429421	0.999989994384931
RPAP2	RPAP2	61.7573363887773	-0.0846682826924373	0.177528982530139	-0.476926536082993	0.63341443522009	0.999989994384931
GFI1	GFI1	270.069299696849	-0.066303510200739	0.175346047628475	-0.378129482229468	0.705334407782975	0.999989994384931
EVI5	EVI5	11.5899376640501	0.0548734567126508	0.150020348322173	0.365773425580966	0.714534151104359	0.999989994384931
RPL5	RPL5	3648.57910377877	-0.0243630823084135	0.146369642898167	-0.166449011051858	0.867803606609941	0.999989994384931
FAM69A	FAM69A	102.541275735366	0.19387095823491	0.164459936940406	1.17883395702117	0.238464299894668	0.999989994384931
SNORD21	SNORD21	0.964553886178108	0.0333355965513321	0.0621744145520684	0.536162612732204	0.591846170159212	NaN
SNORA66	SNORA66	0.500904949008654	0.0140995582546899	0.0456959055961867	0.308551894764649	0.757662418732594	NaN
MTF2	MTF2	230.63684201164	0.0999999613458672	0.158440850385464	0.63115011755227	0.527942374188484	0.999989994384931
TMED5	TMED5	758.10932892192	0.274773279074211	0.167558436566549	1.6398653789365	0.101033160744656	0.999989994384931
CCDC18	CCDC18	16.717154976049	-0.023194518865859	0.156396095325451	-0.148306252899681	0.882101080831686	0.999989994384931
LOC100131564	LOC100131564	1.98064327887421	0.0482498920815531	0.0861066949506873	0.560350064639985	0.575240684963354	NaN
DR1	DR1	639.837296684226	0.173545533102121	0.156660708504329	1.10777957510211	0.267957023121091	0.999989994384931
FNBP1L	FNBP1L	1.99254459823841	-0.0656599692451786	0.0881990782352338	-0.744451875903491	0.456603145034964	NaN
BCAR3	BCAR3	15.2260702231319	-0.0918421426672845	0.161899569167181	-0.567278487149315	0.570524990613092	0.999989994384931
LOC100129046	LOC100129046	0	NaN	NaN	NaN	NaN	NaN
MIR760	MIR760	0.318000923248936	0.00520185071842818	0.0342334965235682	0.151952071704009	0.879224737815536	NaN
DNTTIP2	DNTTIP2	735.087003211434	0.198444887016703	0.161453240242469	1.22911678154418	0.219028024078141	0.999989994384931
GCLM	GCLM	272.058482635198	0.164024591999487	0.164005777986668	1.00011471554874	0.31725499543828	0.999989994384931
ABCA4	ABCA4	0	NaN	NaN	NaN	NaN	NaN
ARHGAP29	ARHGAP29	0.321603212475511	0.0222613957548878	0.0309436146629189	0.71941807695675	0.471883362092786	NaN
ABCD3	ABCD3	171.138155093132	0.101848139294879	0.155788902831346	0.65375734371233	0.513268152314091	0.999989994384931
F3	F3	0.94177672855153	0.0322929267145108	0.0619157337263161	0.521562529764309	0.601974958008355	NaN
LINC01057	LINC01057	0	NaN	NaN	NaN	NaN	NaN
MIR378G	MIR378G	0	NaN	NaN	NaN	NaN	NaN
SLC44A3	SLC44A3	0	NaN	NaN	NaN	NaN	NaN
CNN3	CNN3	3.86850700295985	-0.0675535127371414	0.11855308799515	-0.56981655964883	0.56880212276303	NaN
LOC729970	LOC729970	0.304976240929298	-0.0289617573746161	0.0354886546710193	-0.816084961323337	0.414451544528879	NaN
ALG14	ALG14	25.699821457549	0.16885114349187	0.172733327969373	0.977524983029385	0.328309315605229	0.999989994384931
TMEM56	TMEM56	0.188049391521592	-0.0167095642638527	0.0270501957062857	-0.617724339050525	0.536757065238328	NaN
TMEM56-RWDD3	TMEM56-RWDD3	0	NaN	NaN	NaN	NaN	NaN
LOC101928118	LOC101928118	0	NaN	NaN	NaN	NaN	NaN
RWDD3	RWDD3	12.0921638560649	0.0216426558809108	0.163190324104421	0.132622175975717	0.894492193449739	0.999989994384931
FLJ31662	FLJ31662	0	NaN	NaN	NaN	NaN	NaN
LOC100996635	LOC100996635	0	NaN	NaN	NaN	NaN	NaN
LOC102723661	LOC102723661	0	NaN	NaN	NaN	NaN	NaN
LOC101928241	LOC101928241	0	NaN	NaN	NaN	NaN	NaN
PTBP2	PTBP2	65.1258520044983	0.153273211447334	0.173033504600891	0.885800769052589	0.37572489535596	0.999989994384931
DPYD	DPYD	87.7831320791921	-0.0715703254655796	0.170626401224119	-0.419456338246104	0.674882657714041	0.999989994384931
DPYD-AS1	DPYD-AS1	0	NaN	NaN	NaN	NaN	NaN
DPYD-AS2	DPYD-AS2	0	NaN	NaN	NaN	NaN	NaN
MIR137HG	MIR137HG	0	NaN	NaN	NaN	NaN	NaN
MIR2682	MIR2682	0	NaN	NaN	NaN	NaN	NaN
MIR137	MIR137	0	NaN	NaN	NaN	NaN	NaN
LOC729987	LOC729987	0	NaN	NaN	NaN	NaN	NaN
SNX7	SNX7	0.188049391521592	-0.0167095642638527	0.0270501957062857	-0.617724339050525	0.536757065238328	NaN
LPPR5	LPPR5	0	NaN	NaN	NaN	NaN	NaN
LOC100129620	LOC100129620	0	NaN	NaN	NaN	NaN	NaN
LPPR4	LPPR4	0	NaN	NaN	NaN	NaN	NaN
LOC101928270	LOC101928270	0	NaN	NaN	NaN	NaN	NaN
PALMD	PALMD	0	NaN	NaN	NaN	NaN	NaN
MIR548D1	MIR548D1	0	NaN	NaN	NaN	NaN	NaN
MIR548AA1	MIR548AA1	0	NaN	NaN	NaN	NaN	NaN
FRRS1	FRRS1	16.0039048701611	0.0785001089150937	0.160635975922377	0.488683238386318	0.625065972322031	0.999989994384931
AGL	AGL	135.61299077537	0.0652078421267312	0.164253659245401	0.396994760581306	0.691371324269912	0.999989994384931
SLC35A3	SLC35A3	115.508647830081	0.0876633826687676	0.17004685048713	0.515524882805178	0.606186286309775	0.999989994384931
HIAT1	HIAT1	488.271325947948	0.111127221950251	0.162467248250935	0.683997686589801	0.493976626624673	0.999989994384931
SASS6	SASS6	49.8249525347308	0.00187230440466668	0.177828721896433	0.010528695166336	0.991599471886215	0.999989994384931
TRMT13	TRMT13	46.4142559130344	-0.101219320863188	0.177378916724167	-0.570638961678794	0.568244402150913	0.999989994384931
LRRC39	LRRC39	0.391465183022482	0.000771934546539374	0.0366163017972462	0.0210817179411993	0.983180468624222	NaN
DBT	DBT	39.2473685950338	0.0768744618980216	0.177822277028687	0.432310637241586	0.665515657038119	0.999989994384931
RTCA-AS1	RTCA-AS1	0.577172856884414	-0.0125027867909988	0.0419626212384648	-0.297950567004574	0.765740892740625	NaN
RTCA	RTCA	195.96005192268	-0.0164719450332028	0.165568740652041	-0.099487046699354	0.920751572111776	0.999989994384931
MIR553	MIR553	0	NaN	NaN	NaN	NaN	NaN
CDC14A	CDC14A	33.7710136007657	0.027283587469527	0.177767038640729	0.153479450848409	0.878020194155789	0.999989994384931
GPR88	GPR88	0.201074073841231	0.0172465096434334	0.0272512569303259	0.632870244757078	0.526818380222463	NaN
LINC01349	LINC01349	0	NaN	NaN	NaN	NaN	NaN
VCAM1	VCAM1	4.24458009273561	-0.119855496174788	0.123044772820588	-0.974080356502014	0.33001664208873	NaN
EXTL2	EXTL2	22.3572520508838	0.20387449516058	0.174726321897397	1.16682187861941	0.243282309605149	0.999989994384931
SLC30A7	SLC30A7	243.540145247825	0.215691322594611	0.177178910642633	1.21736453741753	0.223465549394483	0.999989994384931
DPH5	DPH5	71.2895026368664	-0.0484303035720979	0.173603119265152	-0.278971390474431	0.780266780576042	0.999989994384931
LOC102606465	LOC102606465	4.01154536792919	0.110128930901284	0.115892983483017	0.950264007289295	0.341978122553961	NaN
LOC101928370	LOC101928370	0.190391109181252	-0.0167570158774064	0.0270873706495724	-0.61862836722659	0.536161209759397	NaN
S1PR1	S1PR1	161.296921614863	0.221245568741584	0.173907785091863	1.27220048616407	0.203301894946615	0.999989994384931
LINC01307	LINC01307	0	NaN	NaN	NaN	NaN	NaN
RNU6-31P	RNU6-31P	0	NaN	NaN	NaN	NaN	NaN
OLFM3	OLFM3	0	NaN	NaN	NaN	NaN	NaN
DNAJA1P5	DNAJA1P5	0	NaN	NaN	NaN	NaN	NaN
COL11A1	COL11A1	0	NaN	NaN	NaN	NaN	NaN
LOC101928436	LOC101928436	0	NaN	NaN	NaN	NaN	NaN
RNPC3	RNPC3	38.066486428447	0.0814656910089757	0.177577794874219	0.458760573452774	0.646406110236463	0.999989994384931
AMY2B	AMY2B	1.01804463642729	0.00324777446963027	0.067522406652235	0.0480992107754318	0.961637175189258	NaN
ACTG1P4	ACTG1P4	0	NaN	NaN	NaN	NaN	NaN
AMY2A	AMY2A	0	NaN	NaN	NaN	NaN	NaN
AMY1A	AMY1A	0	NaN	NaN	NaN	NaN	NaN
AMY1C	AMY1C	0	NaN	NaN	NaN	NaN	NaN
AMY1B	AMY1B	0	NaN	NaN	NaN	NaN	NaN
LOC100129138	LOC100129138	0.152053951249307	0.0161913614353084	0.02639929464976	0.613325531993164	0.539661114482838	NaN
LOC101928476	LOC101928476	0	NaN	NaN	NaN	NaN	NaN
PRMT6	PRMT6	100.002793420809	0.0860407660563396	0.165545339252476	0.519741398005275	0.603243828929185	0.999989994384931
NTNG1	NTNG1	0	NaN	NaN	NaN	NaN	NaN
VAV3	VAV3	113.017513086773	0.203364572084235	0.161547814705194	1.25885065332113	0.208084280511114	0.999989994384931
MIR7852	MIR7852	0	NaN	NaN	NaN	NaN	NaN
VAV3-AS1	VAV3-AS1	6.33999042138038	0.0443674015745054	0.0993518845377452	0.446568293907395	0.655186792447498	NaN
SLC25A24	SLC25A24	68.9153380553315	-0.0680810807260194	0.177727459520217	-0.383064501736577	0.701671939295829	0.999989994384931
NBPF4	NBPF4	0	NaN	NaN	NaN	NaN	NaN
NBPF6	NBPF6	0	NaN	NaN	NaN	NaN	NaN
FAM102B	FAM102B	379.149088261613	-0.317348005089311	0.14883962447583	-2.13214731095243	0.0329947383291212	0.999989994384931
HENMT1	HENMT1	43.4580547499298	-0.131687358830201	0.177508854516929	-0.741863605556883	0.458169978437222	0.999989994384931
PRPF38B	PRPF38B	350.943364064243	0.0564683736128516	0.163080561536655	0.346260603230504	0.729146873442259	0.999989994384931
FNDC7	FNDC7	0	NaN	NaN	NaN	NaN	NaN
STXBP3	STXBP3	129.909006459544	-0.0365690306334004	0.165950119767796	-0.220361580242119	0.825589564498973	0.999989994384931
AKNAD1	AKNAD1	0	NaN	NaN	NaN	NaN	NaN
SPATA42	SPATA42	0	NaN	NaN	NaN	NaN	NaN
GPSM2	GPSM2	32.9803774489915	-0.0722845702349531	0.17537037650409	-0.412182329056398	0.680205788238446	0.999989994384931
CLCC1	CLCC1	67.4140200567473	-0.124891463230899	0.170555446039598	-0.732263121060954	0.464007984191348	0.999989994384931
WDR47	WDR47	68.8550499591097	0.00564663152272981	0.177728565488892	0.0317710971626716	0.974654596118677	0.999989994384931
TAF13	TAF13	42.9347220239764	0.175610472414255	0.176661494791012	0.99405064256928	0.320198212986628	0.999989994384931
TMEM167B	TMEM167B	333.974985982202	0.112145291563913	0.173937094817244	0.644746261179908	0.519091631905301	0.999989994384931
SCARNA2	SCARNA2	1.46474227904442	0.0629036640009419	0.0681432865412135	0.923108749134037	0.355950535643505	NaN
C1orf194	C1orf194	0.190391109181252	-0.0167570158774064	0.0270873706495724	-0.61862836722659	0.536161209759397	NaN
KIAA1324	KIAA1324	9.37461778406454	0.196986039023409	0.142334178157425	1.3839686403749	0.166368057239923	NaN
SARS	SARS	773.419444567908	0.12377110546656	0.14259986711514	0.867960875213324	0.38541575146042	0.999989994384931
CELSR2	CELSR2	6.18317776949004	-0.0483895037068323	0.130959641785112	-0.369499359094411	0.711755550790524	NaN
PSRC1	PSRC1	3.28117526278037	0.0176746803766333	0.111997452465774	0.157813235814757	0.87460396868522	NaN
MYBPHL	MYBPHL	0	NaN	NaN	NaN	NaN	NaN
SORT1	SORT1	3.19574177351251	-0.051398269605358	0.10452626059311	-0.491725900397762	0.622913125890241	NaN
PSMA5	PSMA5	480.70400718172	-0.0912495091547463	0.142668280983871	-0.639592126052618	0.522437802848725	0.999989994384931
SYPL2	SYPL2	0.351192715419007	-0.00141135791015537	0.0353736530378686	-0.039898562600941	0.968173997070488	NaN
ATXN7L2	ATXN7L2	46.8289103449192	-0.0170262641117058	0.177585693993152	-0.0958763272471844	0.923618796070924	0.999989994384931
CYB561D1	CYB561D1	81.0904792333325	0.177642786048098	0.174458671906867	1.01825139505207	0.308558500531811	0.999989994384931
AMIGO1	AMIGO1	2.18124879380496	-0.0169651222545355	0.0783665799715333	-0.216484147460539	0.828610380692084	NaN
GPR61	GPR61	0	NaN	NaN	NaN	NaN	NaN
GNAI3	GNAI3	543.533241859396	0.0402259647280003	0.173897104381159	0.231320497665278	0.817065823639781	0.999989994384931
MIR197	MIR197	0.188049391521592	-0.0167095642638527	0.0270501957062857	-0.617724339050525	0.536757065238328	NaN
GNAT2	GNAT2	1.00501995410765	-0.0321621648201657	0.0634960776420916	-0.506522072142066	0.6124901988539	NaN
AMPD2	AMPD2	115.790580292795	-0.108966759019308	0.176339537588233	-0.617937193834287	0.536616740206867	0.999989994384931
GSTM4	GSTM4	32.2103090977397	-0.0273358922197828	0.17563476707628	-0.155640552692569	0.876316358010353	0.999989994384931
GSTM2	GSTM2	9.78688325980695	-0.183917228044094	0.142866433874786	-1.28733687162154	0.197976897253274	NaN
GSTM1	GSTM1	13.2082051362275	-0.00419996439144361	0.0552073605931218	-0.0760761671328094	0.93935850105364	0.999989994384931
GSTM5	GSTM5	0.188049391521592	-0.0167095642638527	0.0270501957062857	-0.617724339050525	0.536757065238328	NaN
GSTM3	GSTM3	4.30714679301091	0.0614314200672125	0.0964199894353295	0.637123281458308	0.524044544780056	NaN
EPS8L3	EPS8L3	0	NaN	NaN	NaN	NaN	NaN
CSF1	CSF1	532.629885241915	0.415114193760207	0.172808663422131	2.40216078025082	0.016298543116017	0.999989994384931
AHCYL1	AHCYL1	231.596776129348	0.0206205568641375	0.162204506077589	0.127126905181498	0.898839956967054	0.999989994384931
STRIP1	STRIP1	100.583181642178	0.0141167193875503	0.175295290030204	0.0805310820679662	0.935814876589856	0.999989994384931
ALX3	ALX3	0	NaN	NaN	NaN	NaN	NaN
LINC01397	LINC01397	0	NaN	NaN	NaN	NaN	NaN
UBL4B	UBL4B	0	NaN	NaN	NaN	NaN	NaN
SLC6A17	SLC6A17	0.188049391521592	-0.0167095642638527	0.0270501957062857	-0.617724339050525	0.536757065238328	NaN
KCNC4-AS1	KCNC4-AS1	0.190391109181252	-0.0167570158774064	0.0270873706495724	-0.61862836722659	0.536161209759397	NaN
KCNC4	KCNC4	7.82774586643251	0.0794632555902417	0.142695462457522	0.556873037318175	0.577614177653502	NaN
LOC440600	LOC440600	12.940741316248	0.0659495839003566	0.162758030707917	0.405200183447222	0.685330370169689	0.999989994384931
RBM15	RBM15	192.243073902279	0.264778560380495	0.15897639746409	1.66552120065687	0.0958088175353605	0.999989994384931
SLC16A4	SLC16A4	0.351192715419007	-0.00141135791015537	0.0353736530378686	-0.039898562600941	0.968173997070488	NaN
LAMTOR5	LAMTOR5	242.762078794414	-0.0106922618664239	0.171053035316182	-0.0625084602951353	0.950157924775807	0.999989994384931
LAMTOR5-AS1	LAMTOR5-AS1	0	NaN	NaN	NaN	NaN	NaN
PROK1	PROK1	0	NaN	NaN	NaN	NaN	NaN
CYMP	CYMP	0	NaN	NaN	NaN	NaN	NaN
LOC440602	LOC440602	0	NaN	NaN	NaN	NaN	NaN
KCNA10	KCNA10	0	NaN	NaN	NaN	NaN	NaN
KCNA2	KCNA2	0	NaN	NaN	NaN	NaN	NaN
KCNA3	KCNA3	86.1506897093568	-0.00666833260972684	0.16552346730364	-0.0402863274818567	0.967864854019501	0.999989994384931
CD53	CD53	2713.86959410668	0.188966191396277	0.168346617058714	1.12248285530069	0.261657193183961	0.999989994384931
LRIF1	LRIF1	128.052114534292	0.209908406029422	0.172571982463151	1.21635275340389	0.223850573748016	0.999989994384931
DRAM2	DRAM2	71.9482475971754	0.0563422735651712	0.172578182725503	0.326473906929402	0.744065828005455	0.999989994384931
CEPT1	CEPT1	94.0229796722978	0.0531414216129591	0.167639102363751	0.316998963032208	0.751244389090351	0.999989994384931
DENND2D	DENND2D	264.548294263897	-0.141742578189592	0.171250974271532	-0.827689178368401	0.407846549275865	0.999989994384931
CHI3L2	CHI3L2	505.469162417613	-0.0134538884320765	0.14630118487958	-0.0919602151079661	0.926729649346156	0.999989994384931
CHIAP2	CHIAP2	0	NaN	NaN	NaN	NaN	NaN
CHIA	CHIA	0	NaN	NaN	NaN	NaN	NaN
PIFO	PIFO	0.307317958588957	-0.0291131624534333	0.0355799627514364	-0.818246007080431	0.413216729580163	NaN
PGCP1	PGCP1	0	NaN	NaN	NaN	NaN	NaN
OVGP1	OVGP1	0.277728455645461	0.0029859238173621	0.0327169322647115	0.0912653971711989	0.92728171226547	NaN
WDR77	WDR77	305.187444418702	-0.0519197517071136	0.139965413796222	-0.370947009685581	0.710677000377634	0.999989994384931
ATP5F1	ATP5F1	962.283123060699	-0.0706078155518027	0.148455829835369	-0.475614973356746	0.634348705992157	0.999989994384931
C1orf162	C1orf162	35.1108377249839	-0.0356184898996558	0.165649843718205	-0.215022779980693	0.829749558078815	0.999989994384931
TMIGD3	TMIGD3	0	NaN	NaN	NaN	NaN	NaN
ADORA3	ADORA3	0	NaN	NaN	NaN	NaN	NaN
LINC01160	LINC01160	8.99147854764184	0.200549550828577	0.127899404424527	1.56802568183123	0.116875138939824	NaN
RAP1A	RAP1A	1025.19503426514	0.0764998900463142	0.174317684951513	0.438853292869239	0.66076784199951	0.999989994384931
FAM212B	FAM212B	9.7989256608996	0.0198546261629865	0.148045503020812	0.134111646472607	0.893314290288655	NaN
FAM212B-AS1	FAM212B-AS1	0	NaN	NaN	NaN	NaN	NaN
LOC101928718	LOC101928718	0	NaN	NaN	NaN	NaN	NaN
DDX20	DDX20	186.530288042791	0.0531785708289637	0.153644172534523	0.346115117493407	0.729256202660857	0.999989994384931
KCND3	KCND3	0	NaN	NaN	NaN	NaN	NaN
KCND3-IT1	KCND3-IT1	0	NaN	NaN	NaN	NaN	NaN
KCND3-AS1	KCND3-AS1	0	NaN	NaN	NaN	NaN	NaN
LOC643355	LOC643355	0	NaN	NaN	NaN	NaN	NaN
CTTNBP2NL	CTTNBP2NL	2.32322018753345	0.0624032833785471	0.0916405576706792	0.68095704527247	0.495898670651128	NaN
MIR4256	MIR4256	0	NaN	NaN	NaN	NaN	NaN
WNT2B	WNT2B	0	NaN	NaN	NaN	NaN	NaN
ST7L	ST7L	30.8984802185305	0.255628353222839	0.175013460590932	1.46062109942693	0.144119452646985	0.999989994384931
CAPZA1	CAPZA1	1421.5662034985	0.0728676771542135	0.167480527734487	0.435081487620658	NaN	NaN
MOV10	MOV10	38.856803628462	0.002592127250934	0.177482615466084	0.0146049642334087	0.988347338790336	0.999989994384931
RHOC	RHOC	353.038669605788	0.195856510069253	0.16868135028754	1.16110352291696	0.245599802252627	0.999989994384931
PPM1J	PPM1J	2.78482190086235	-0.0120887705280592	0.0928172407113851	-0.130242726840471	0.896374391323896	NaN
FAM19A3	FAM19A3	0.116926849407706	-0.0148661195724484	0.0255594263395117	-0.581629625601856	0.560816183338136	NaN
LINC01356	LINC01356	0	NaN	NaN	NaN	NaN	NaN
SLC16A1	SLC16A1	756.939875980102	0.0360781438895067	0.154763960258883	0.233117218176355	0.815670385023709	0.999989994384931
AKR7A2P1	AKR7A2P1	0	NaN	NaN	NaN	NaN	NaN
SLC16A1-AS1	SLC16A1-AS1	4.42356989393833	0.156725667172255	0.121953468356675	1.28512677240045	0.198747987424627	NaN
LOC100996251	LOC100996251	0	NaN	NaN	NaN	NaN	NaN
LRIG2	LRIG2	43.9445471400176	0.118502234308053	0.173314057851049	0.683742771806182	0.494137609614821	0.999989994384931
LOC643441	LOC643441	0	NaN	NaN	NaN	NaN	NaN
MAGI3	MAGI3	2.8185311459294	-0.0354248247808459	0.101320401776575	-0.349631704569848	0.726615114067595	NaN
PHTF1	PHTF1	120.299853778787	0.0907284203492991	0.166912379490121	0.54356915063133	0.586737993344782	0.999989994384931
RSBN1	RSBN1	106.771952970222	0.188472621426991	0.167174175502636	1.12740272748657	0.25957224641416	0.999989994384931
AP4B1-AS1	AP4B1-AS1	0	NaN	NaN	NaN	NaN	NaN
PTPN22	PTPN22	1061.87262148331	0.190583458510503	0.15266269742304	1.24839572290788	0.21188617456818	0.999989994384931
BCL2L15	BCL2L15	1.18507851372743	0.0216537699554862	0.0510147450402488	0.424461005115328	0.671229638234741	NaN
AP4B1	AP4B1	64.5398907630286	-0.0916287389202307	0.176266771882534	-0.519829902945592	0.60318213543645	0.999989994384931
DCLRE1B	DCLRE1B	98.0245075074157	0.234288784603565	0.163761063721647	1.43067454057209	0.152523513147154	0.999989994384931
HIPK1-AS1	HIPK1-AS1	1.88818050070778	0.00377602646772628	0.0744296607442692	0.0507328184754224	0.95953842495073	NaN
HIPK1	HIPK1	914.824138733964	0.0893718113627733	0.149697025360745	0.597017951074191	0.550495395692779	0.999989994384931
OLFML3	OLFML3	0.536900389280939	-0.0147117785145833	0.0411668818770093	-0.357369269757579	0.720815379048313	NaN
SYT6	SYT6	0.190391109181252	-0.0167570158774064	0.0270873706495724	-0.61862836722659	0.536161209759397	NaN
TRIM33	TRIM33	300.829859919598	0.0792135703633535	0.157632214481068	0.502521458726744	0.615300761652597	0.999989994384931
BCAS2	BCAS2	282.124247134132	0.016485246872257	0.17582404332989	0.0937599122397984	0.925299876749222	0.999989994384931
DENND2C	DENND2C	3.78179770682063	0.080518785551837	0.103660503693755	0.776754720290713	0.437303495803793	NaN
AMPD1	AMPD1	0	NaN	NaN	NaN	NaN	NaN
NRAS	NRAS	908.124084966442	0.0644853122328984	0.17088349443745	0.377364194506817	0.705902971940371	0.999989994384931
CSDE1	CSDE1	3425.2690423431	0.118194718451677	0.148175135657596	0.797669041618437	0.425062573831544	0.999989994384931
SIKE1	SIKE1	154.936319020667	0.131009726500561	0.1633311416098	0.802111129631025	0.422488677544872	0.999989994384931
SYCP1	SYCP1	0	NaN	NaN	NaN	NaN	NaN
TSHB	TSHB	0	NaN	NaN	NaN	NaN	NaN
TSPAN2	TSPAN2	44.8328522900244	0.0391172718963148	0.173706829856007	0.225191329141985	0.821830434572911	0.999989994384931
NGF	NGF	0	NaN	NaN	NaN	NaN	NaN
VANGL1	VANGL1	39.7781061282343	-0.193827790019067	0.177802484411631	-1.09012981826697	0.275655962964285	0.999989994384931
CASQ2	CASQ2	0	NaN	NaN	NaN	NaN	NaN
NHLH2	NHLH2	0	NaN	NaN	NaN	NaN	NaN
LOC101928995	LOC101928995	0	NaN	NaN	NaN	NaN	NaN
LOC101928977	LOC101928977	0	NaN	NaN	NaN	NaN	NaN
SLC22A15	SLC22A15	2.32717249303356	0.0015824325167029	0.097225008195269	0.016275982343192	0.987014218317711	NaN
MAB21L3	MAB21L3	0	NaN	NaN	NaN	NaN	NaN
ATP1A1	ATP1A1	2042.73518276519	0.136396866990727	0.138204117697171	0.986923322281874	0.323680229917072	0.999989994384931
ATP1A1-AS1	ATP1A1-AS1	5.21582136075835	-0.00506478610301576	0.121377838575804	-0.0417274369229491	0.966715981503104	NaN
LOC101929023	LOC101929023	0	NaN	NaN	NaN	NaN	NaN
CD58	CD58	174.452552750486	0.145847769338064	0.169757274259175	0.859154754778831	0.390255141846494	0.999989994384931
IGSF3	IGSF3	0.304976240929298	-0.0289617573746161	0.0354886546710193	-0.816084961323337	0.414451544528879	NaN
MIR320B1	MIR320B1	0	NaN	NaN	NaN	NaN	NaN
C1orf137	C1orf137	0	NaN	NaN	NaN	NaN	NaN
CD2	CD2	348.298294814024	0.0111909636059421	0.170387427548917	0.0656795150142708	0.94763298184203	0.999989994384931
PTGFRN	PTGFRN	2.65767401723722	-0.0636889699123542	0.101824975052911	-0.625474937551026	0.531659392434706	NaN
CD101	CD101	0	NaN	NaN	NaN	NaN	NaN
LOC101929099	LOC101929099	0.697701995518695	-0.00237593651191083	0.0445411643268223	-0.0533424877373504	0.957459028051398	NaN
TTF2	TTF2	180.726824569709	0.0456181363864338	0.176460999260458	0.258516820020389	0.796008069501687	0.999989994384931
MIR942	MIR942	0	NaN	NaN	NaN	NaN	NaN
TRIM45	TRIM45	0.503246666668314	0.0139683964136216	0.0457500570155122	0.305319759686538	0.760122627929748	NaN
VTCN1	VTCN1	0	NaN	NaN	NaN	NaN	NaN
LINC01525	LINC01525	0	NaN	NaN	NaN	NaN	NaN
MAN1A2	MAN1A2	260.910882695432	0.201215534497923	0.154005774300754	1.30654539033696	0.191367153756389	0.999989994384931
LOC100996263	LOC100996263	0	NaN	NaN	NaN	NaN	NaN
FAM46C	FAM46C	38.0094991261703	-0.162827157048978	0.175133222865262	-0.929733116224604	0.352509283674193	0.999989994384931
GDAP2	GDAP2	76.783513983742	0.0759579630975482	0.175112540714466	0.433766552570346	0.664457972460685	0.999989994384931
WDR3	WDR3	414.654568353563	0.0732863946158238	0.143170138985467	0.511883240004839	0.60873272860807	0.999989994384931
SPAG17	SPAG17	0	NaN	NaN	NaN	NaN	NaN
TBX15	TBX15	0.318000923248936	0.00520185071842818	0.0342334965235682	0.151952071704009	0.879224737815536	NaN
WARS2	WARS2	121.851509599686	0.137957328172457	0.174025370180111	0.792742621548086	0.427927792554962	0.999989994384931
WARS2-IT1	WARS2-IT1	0	NaN	NaN	NaN	NaN	NaN
LOC101929147	LOC101929147	12.4839533620935	-0.0604844701051133	0.16305515256578	-0.37094485610145	0.710678604443699	0.999989994384931
HAO2	HAO2	0	NaN	NaN	NaN	NaN	NaN
HAO2-IT1	HAO2-IT1	0	NaN	NaN	NaN	NaN	NaN
HSD3B2	HSD3B2	0	NaN	NaN	NaN	NaN	NaN
HSD3B1	HSD3B1	0	NaN	NaN	NaN	NaN	NaN
HSD3BP4	HSD3BP4	0	NaN	NaN	NaN	NaN	NaN
LINC00622	LINC00622	0	NaN	NaN	NaN	NaN	NaN
ZNF697	ZNF697	0.856374691758851	0.0521717934727926	0.0614120249390186	0.849537098387466	0.395582496178048	NaN
PHGDH	PHGDH	301.504116103208	-0.106444641639849	0.17412187007721	-0.611322641967082	0.540986004300771	0.999989994384931
HMGCS2	HMGCS2	0	NaN	NaN	NaN	NaN	NaN
REG4	REG4	0	NaN	NaN	NaN	NaN	NaN
NBPF7	NBPF7	0	NaN	NaN	NaN	NaN	NaN
ADAM30	ADAM30	0	NaN	NaN	NaN	NaN	NaN
NOTCH2	NOTCH2	575.810022534835	0.150824721343313	0.158091454517533	0.954034623842277	0.340066116535327	0.999989994384931
FAM72B	FAM72B	41.9598884554007	0.000345889263156513	0.177331905864682	0.00195051906463157	0.998443711939602	0.999989994384931
HIST2H2BA	HIST2H2BA	0.116926849407706	-0.0148661195724484	0.0255594263395117	-0.581629625601856	0.560816183338136	NaN
FCGR1B	FCGR1B	0	NaN	NaN	NaN	NaN	NaN
SRGAP2-AS1	SRGAP2-AS1	0	NaN	NaN	NaN	NaN	NaN
SRGAP2B	SRGAP2B	15.8545435221051	0.0568526373750123	0.169974704896296	0.334477047097678	0.73801960829617	0.999989994384931
SRGAP2D	SRGAP2D	0	NaN	NaN	NaN	NaN	NaN
EMBP1	EMBP1	21.850207807547	-0.138150475908998	0.173354419348869	-0.796925030396688	0.425494572918561	0.999989994384931
ANKRD20A12P	ANKRD20A12P	0.160801606237755	0.0164041642027001	0.0265733650966435	0.617316028400635	0.537026296666061	NaN
LOC102723769	LOC102723769	0	NaN	NaN	NaN	NaN	NaN
MIR6077	MIR6077	0	NaN	NaN	NaN	NaN	NaN
RNU1-13P	RNU1-13P	0	NaN	NaN	NaN	NaN	NaN
LOC100132057	LOC100132057	0.348850997759347	-0.00129013509384481	0.0352980468786209	-0.0365497586390879	0.970844003534308	NaN
LINC01138	LINC01138	16.6740262019578	0.0643191189530752	0.160103271455245	0.401735194843002	0.687878919951185	0.999989994384931
PPIAL4G	PPIAL4G	0.391465183022482	0.000771934546539374	0.0366163017972462	0.0210817179411993	0.983180468624222	NaN
FAM72D	FAM72D	0	NaN	NaN	NaN	NaN	NaN
FAM72C	FAM72C	0	NaN	NaN	NaN	NaN	NaN
NBPF20	NBPF20	0	NaN	NaN	NaN	NaN	NaN
LINC00623	LINC00623	0.152053951249307	0.0161913614353084	0.02639929464976	0.613325531993164	0.539661114482838	NaN
LINC00869	LINC00869	1.80877223404801	-0.0152687908635124	0.0892067210622974	-0.171161888719679	0.864096473617407	NaN
PPIAL4A	PPIAL4A	0	NaN	NaN	NaN	NaN	NaN
PPIAL4C	PPIAL4C	0	NaN	NaN	NaN	NaN	NaN
PFN1P2	PFN1P2	0	NaN	NaN	NaN	NaN	NaN
NBPF9	NBPF9	3.85094199567663	0.0374879703290714	0.111965776185697	0.334816330544585	0.737763640836812	NaN
NBPF8	NBPF8	5.42462402932155	-0.0386884031483166	0.120005449243699	-0.322388719780141	0.747158228745189	NaN
LOC653513	LOC653513	0	NaN	NaN	NaN	NaN	NaN
PDE4DIP	PDE4DIP	113.567166340022	-0.00799940381915247	0.177785058734656	-0.0449948037033392	0.964111450805339	0.999989994384931
SEC22B	SEC22B	546.576694531648	0.211700635748921	0.166683540613864	1.27007522739958	0.204057834852341	0.999989994384931
NOTCH2NL	NOTCH2NL	57.0167023315819	0.139033785020029	0.175231063305337	0.793431155398316	0.427526664900947	0.999989994384931
NBPF25P	NBPF25P	1.01123229111037	0.0371824993595951	0.0638044596671851	0.582757060455419	0.560056854938301	NaN
NBPF10	NBPF10	4.3625099752856	0.122475417442078	0.117619592103225	1.04128415387286	0.297743688844321	NaN
LOC101928979	LOC101928979	0.307317958588957	-0.0291131624534333	0.0355799627514364	-0.818246007080431	0.413216729580163	NaN
HFE2	HFE2	0	NaN	NaN	NaN	NaN	NaN
TXNIP	TXNIP	238.886699491712	-0.166547202061384	0.162495608220623	-1.02493355903662	0.30539453859781	0.999989994384931
POLR3GL	POLR3GL	59.7548341950102	-0.12958433478244	0.177482374451146	-0.730125090917744	0.465313725666607	0.999989994384931
ANKRD34A	ANKRD34A	4.28726218812886	0.0804300898832442	0.124343645716389	0.6468371537593	0.517737343542677	NaN
LIX1L	LIX1L	88.2375555285515	-0.239352097568601	0.173481499362121	-1.37969811448876	0.167679613707292	0.999989994384931
RBM8A	RBM8A	824.560494771048	0.153967467771565	0.176507572113153	0.872299504934905	0.383045007652461	0.999989994384931
GNRHR2	GNRHR2	0.508392032430188	-0.011844861388701	0.0457872131147969	-0.258693652286802	0.795871617632201	NaN
PEX11B	PEX11B	69.855564825211	-0.0207020520075128	0.173235494211603	-0.11950236931368	0.904877363048122	0.999989994384931
ITGA10	ITGA10	1.22925765950393	0.00240170387724399	0.0731742580807509	0.0328217045206473	0.973816769831255	NaN
ANKRD35	ANKRD35	1.33684420080059	0.0404235925320432	0.06127215758771	0.65973835627018	0.509421747843597	NaN
PIAS3	PIAS3	78.0307638376142	0.133186146000317	0.16745813495411	0.795339957875532	0.426415776057005	0.999989994384931
MIR6736	MIR6736	0	NaN	NaN	NaN	NaN	NaN
NUDT17	NUDT17	4.57193371177129	0.00350578670292552	0.126417207210217	0.0277318790716187	0.977875997653287	NaN
POLR3C	POLR3C	476.446560666108	0.158650421016318	0.175410881342495	0.904450281545239	0.365756686445455	0.999989994384931
RNF115	RNF115	211.884069539109	-0.0353920615837648	0.147790889044092	-0.2394739067657	0.810738127291852	0.999989994384931
CD160	CD160	1668.59924700808	0.262623940859427	0.160191055653353	1.63944197625949	0.101121245567842	0.999989994384931
PDZK1	PDZK1	2.38834895951443	0.108608461320574	0.0990292529387208	1.09673109811078	0.272758957905499	NaN
GPR89A	GPR89A	60.8071788489046	0.0270167095429464	0.171533262200699	0.157501286901056	0.874849793752323	0.999989994384931
PDZK1P1	PDZK1P1	0	NaN	NaN	NaN	NaN	NaN
NBPF11	NBPF11	2.93002939788318	0.158027317661867	0.0935839846103229	1.68861497316962	0.0912932393709644	NaN
NBPF12	NBPF12	4.51311048136559	0.0429749354689628	0.121203211560914	0.354569280100013	0.722912293641897	NaN
LOC728989	LOC728989	0.304107902498614	0.0212729252637708	0.0302580058970954	0.703051130868239	0.482023885547963	NaN
RNVU1-8	RNVU1-8	0.277728455645461	0.0029859238173621	0.0327169322647115	0.0912653971711989	0.92728171226547	NaN
NBPF13P	NBPF13P	0	NaN	NaN	NaN	NaN	NaN
PRKAB2	PRKAB2	44.7627482757272	0.20653945367325	0.175770288433	1.17505327842696	0.239973401111405	0.999989994384931
PDIA3P1	PDIA3P1	72.9390217042144	-0.0272991305260821	0.175647908213321	-0.155419616457532	0.876490520371192	0.999989994384931
FMO5	FMO5	1.92022363547996	0.0430610513483684	0.088383017511652	0.487209563111957	0.626109829002271	NaN
CHD1L	CHD1L	116.33581159754	-0.0222672397852746	0.161643103143761	-0.137755582219124	0.890433589836513	0.999989994384931
LINC00624	LINC00624	0	NaN	NaN	NaN	NaN	NaN
BCL9	BCL9	76.3579559786758	0.218926499548149	0.17782543515968	1.23113152711569	0.218273675764485	0.999989994384931
ACP6	ACP6	3.06301804615813	0.0373192546790415	0.109520603086076	0.340750996866873	0.733291043721647	NaN
GJA5	GJA5	0	NaN	NaN	NaN	NaN	NaN
GJA8	GJA8	0	NaN	NaN	NaN	NaN	NaN
GPR89B	GPR89B	22.7515828252982	0.0281742430882814	0.175139344342278	0.160867583432424	0.87219769440498	0.999989994384931
LOC101927468	LOC101927468	0	NaN	NaN	NaN	NaN	NaN
MIR5087	MIR5087	0.190391109181252	-0.0167570158774064	0.0270873706495724	-0.61862836722659	0.536161209759397	NaN
RNVU1-19	RNVU1-19	33.4532486140775	0.00208348097717234	0.0842999673143311	0.0247150864175738	0.980282221535443	0.999989994384931
PPIAL4F	PPIAL4F	0	NaN	NaN	NaN	NaN	NaN
PPIAL4D	PPIAL4D	0	NaN	NaN	NaN	NaN	NaN
PPIAL4E	PPIAL4E	0	NaN	NaN	NaN	NaN	NaN
NBPF14	NBPF14	0	NaN	NaN	NaN	NaN	NaN
NBPF15	NBPF15	12.0267642887234	0.00667074762549859	0.145596450633431	0.0458166912481511	0.963456355088712	0.999989994384931
LOC101060524	LOC101060524	0	NaN	NaN	NaN	NaN	NaN
DRD5P2	DRD5P2	0	NaN	NaN	NaN	NaN	NaN
LOC645166	LOC645166	1.82860926168456	-0.013792080334311	0.0877431173352768	-0.157187033617804	0.875097446943868	NaN
LOC388692	LOC388692	2.51628309658823	0.00838089688380306	0.102128059126339	0.0820626276020317	0.934596911704042	NaN
FAM231D	FAM231D	0	NaN	NaN	NaN	NaN	NaN
FCGR1C	FCGR1C	0	NaN	NaN	NaN	NaN	NaN
LOC103091866	LOC103091866	6.2359063362698	-0.029330371678782	0.135958661889275	-0.215730070237589	0.829198160419214	NaN
RNVU1-20	RNVU1-20	4.98705750525039	-0.0125869943990269	0.11250789070544	-0.111876547681276	0.910921292084019	NaN
HIST2H2BF	HIST2H2BF	0.775031115427541	-0.00943599936052433	0.0583035797664027	-0.161842538628508	0.871429853621768	NaN
FCGR1A	FCGR1A	0	NaN	NaN	NaN	NaN	NaN
HIST2H3D	HIST2H3D	1.041228202042	-0.0293310440665066	0.062706523933271	-0.467751076390698	0.639962610604347	NaN
HIST2H4B	HIST2H4B	0	NaN	NaN	NaN	NaN	NaN
HIST2H4A	HIST2H4A	0	NaN	NaN	NaN	NaN	NaN
HIST2H3C	HIST2H3C	0	NaN	NaN	NaN	NaN	NaN
HIST2H3A	HIST2H3A	0	NaN	NaN	NaN	NaN	NaN
HIST2H2AA3	HIST2H2AA3	0	NaN	NaN	NaN	NaN	NaN
HIST2H2AA4	HIST2H2AA4	0	NaN	NaN	NaN	NaN	NaN
HIST2H2BC	HIST2H2BC	0.595729378894398	0.00846681873105435	0.0485366192442502	0.174441872196473	0.861518209493353	NaN
HIST2H2BE	HIST2H2BE	6.92732434756104	-0.0479289567117789	0.137974572726195	-0.347375286364482	0.728309397349672	NaN
HIST2H2AC	HIST2H2AC	5.14452515237806	0.0155941691310398	0.127800697366778	0.122019436922834	0.902883624853863	NaN
HIST2H2AB	HIST2H2AB	0.190391109181252	-0.0167570158774064	0.0270873706495724	-0.61862836722659	0.536161209759397	NaN
BOLA1	BOLA1	7.71694510582159	-0.0601068367213662	0.147452482641496	-0.407635298128584	0.683541445665604	NaN
SV2A	SV2A	2.04777705783305	0.00600417900089867	0.0858997732015423	0.0698974953846662	0.944275246648987	NaN
SF3B4	SF3B4	1061.02525247055	0.0462513823977123	0.153090257295459	0.302118392213874	0.762561812216977	0.999989994384931
MTMR11	MTMR11	0.552266789260238	0.0167242727049114	0.0468775843091896	0.356764815238845	0.721267878534234	NaN
OTUD7B	OTUD7B	188.949727510491	0.3384005708665	0.16533674515695	2.04673540987677	0.0406840705154153	0.999989994384931
VPS45	VPS45	57.832558913763	0.0809717946704111	0.17686869208247	0.457807392122601	0.647090824536874	0.999989994384931
PLEKHO1	PLEKHO1	219.152441565886	-0.205588362646649	0.170569023889333	-1.20530890051899	0.22808407488843	0.999989994384931
ANP32E	ANP32E	1244.16773871054	0.139856003807563	0.159150942324539	0.878763278211514	0.37952964083356	0.999989994384931
CA14	CA14	0	NaN	NaN	NaN	NaN	NaN
APH1A	APH1A	760.904447730722	0.0748678060144948	0.150251042661829	0.498284768532357	0.618283341953176	0.999989994384931
C1orf54	C1orf54	1.03660691764503	0.104716934645303	0.0655244793339977	1.59813455535495	0.110013034714187	NaN
CIART	CIART	0.656168956348305	-0.0354850660885373	0.0554882228880922	-0.639506263520153	0.522493640289083	NaN
MRPS21	MRPS21	165.727883640138	-0.0660729652703493	0.162820427515915	-0.405802676472464	0.684887591946957	0.999989994384931
PRPF3	PRPF3	207.3490997977	0.107958010538123	0.155704863176207	0.693350280369534	0.488089756208524	0.999989994384931
RPRD2	RPRD2	300.129109968663	0.081385436209521	0.175007446140729	0.465039848327805	0.641902920569234	0.999989994384931
TARS2	TARS2	145.278013506471	0.0465603428068639	0.167173346587103	0.278515348034888	0.780616784925269	0.999989994384931
MIR6878	MIR6878	0	NaN	NaN	NaN	NaN	NaN
ECM1	ECM1	0.190391109181252	-0.0167570158774064	0.0270873706495724	-0.61862836722659	0.536161209759397	NaN
FALEC	FALEC	0	NaN	NaN	NaN	NaN	NaN
ADAMTSL4	ADAMTSL4	0	NaN	NaN	NaN	NaN	NaN
MIR4257	MIR4257	0	NaN	NaN	NaN	NaN	NaN
ADAMTSL4-AS1	ADAMTSL4-AS1	0.672795927894518	0.0211286683537831	0.0445270278442572	0.474513332165019	0.635133893044732	NaN
MCL1	MCL1	1902.29662114683	0.0119202253691058	0.158326681539671	0.0752887968925126	0.939984934968387	0.999989994384931
ENSA	ENSA	1164.52903375704	0.0523430913041929	0.161937839688494	0.323229526865868	0.74652142086902	0.999989994384931
GOLPH3L	GOLPH3L	91.4580299775016	0.0175998319850093	0.164181693866195	0.107197285949266	0.914632468523084	0.999989994384931
HORMAD1	HORMAD1	0.190391109181252	-0.0167570158774064	0.0270873706495724	-0.61862836722659	0.536161209759397	NaN
CTSS	CTSS	433.480289286665	0.0173940488477267	0.156113067374687	0.111419557249357	0.911283652176822	0.999989994384931
CTSK	CTSK	3.37167290208825	0.0322647247805492	0.102588328546357	0.314506779062782	0.753136168549277	NaN
ARNT	ARNT	156.918318514224	-0.256162845133131	0.159089140936589	-1.61018435089316	0.107357616711245	0.999989994384931
SETDB1	SETDB1	118.388304508594	-0.00265919609936002	0.167824854948146	-0.0158450671694705	0.987357994539423	0.999989994384931
CERS2	CERS2	703.265895713174	0.0231323693285494	0.14665601856479	0.157732151431139	0.874667864439828	0.999989994384931
ANXA9	ANXA9	0	NaN	NaN	NaN	NaN	NaN
FAM63A	FAM63A	2.32443854223767	-0.0838678708950228	0.0936655942978569	-0.895396773209197	0.370575024971273	NaN
PRUNE	PRUNE	82.9028386630493	-0.174413039772377	0.173231203931779	-1.00682230345212	0.314020174600183	0.999989994384931
BNIPL	BNIPL	1.27634247242432	-0.0323262849792429	0.0752019748864455	-0.429859522014619	0.667297831784659	NaN
C1orf56	C1orf56	4.66710239872281	-0.149291048766665	0.123628228342768	-1.20758058873694	0.22720862945221	NaN
CDC42SE1	CDC42SE1	1599.83460916056	0.225467835873582	0.162837382155631	1.38461963026458	0.16616880577922	0.999989994384931
MLLT11	MLLT11	26.8982399436363	0.128028719729115	0.17237977482765	0.742713116182698	0.457655387093742	0.999989994384931
GABPB2	GABPB2	13.9318260327426	-0.0631601407267676	0.165250959094757	-0.382207407888936	0.702307527517874	0.999989994384931
SEMA6C	SEMA6C	0.470054874498243	0.0213834851554373	0.0450212708825932	0.474964050019852	0.634812597380016	NaN
TNFAIP8L2-SCNM1	TNFAIP8L2-SCNM1	0	NaN	NaN	NaN	NaN	NaN
TNFAIP8L2	TNFAIP8L2	8.38880064923572	-0.100558997895549	0.136865870089519	-0.73472661832915	0.462506005805953	NaN
LYSMD1	LYSMD1	6.68315262797062	0.071707098160321	0.130247609288095	0.550544448011417	0.581945999300937	NaN
SCNM1	SCNM1	5.28415946210602	0.105614092591889	0.128673268973613	0.820792798957702	0.411764301037527	NaN
TMOD4	TMOD4	0.726010992835617	-0.0102511677180565	0.0523240164734179	-0.195917064647826	0.844675080442821	NaN
VPS72	VPS72	192.957181251586	-0.108513936023046	0.166467453960459	-0.651862772219854	0.514489702581742	0.999989994384931
PIP5K1A	PIP5K1A	630.257841224303	0.194299712056953	0.172998305999078	1.12313072047069	NaN	NaN
PSMD4	PSMD4	395.297908900274	-0.0674740828309985	0.154489577737841	-0.436754917833341	0.662289096820621	0.999989994384931
ZNF687	ZNF687	100.819936187513	0.00794642247485149	0.173807064055371	0.0457197900329294	0.963533590136495	0.999989994384931
PI4KB	PI4KB	314.775108080609	0.111614394682785	0.153420120330228	0.727508194117831	0.466914697519082	0.999989994384931
RFX5	RFX5	329.711760470938	0.0328072121649047	0.141402790206391	0.232012480920775	0.816528319906611	0.999989994384931
GBAT2	GBAT2	14.4694532721182	0.078728843803532	0.167043587851679	0.471307188836465	0.637421382748632	0.999989994384931
SELENBP1	SELENBP1	0	NaN	NaN	NaN	NaN	NaN
PSMB4	PSMB4	930.889996941095	-0.0143339510481445	0.167511036738088	-0.0855701888500415	0.931808097363272	0.999989994384931
POGZ	POGZ	396.210317818959	0.247515179968945	0.163555798095924	1.51333785075464	0.130193862820426	0.999989994384931
CGN	CGN	2.44134545758571	-0.0411121086687144	0.0919407644373052	-0.447158656123084	0.65476051030793	NaN
TUFT1	TUFT1	11.2226454202583	0.18828654724407	0.144317692082585	1.30466711687936	0.192006223227172	0.999989994384931
MIR554	MIR554	0.160801606237755	0.0164041642027001	0.0265733650966435	0.617316028400635	0.537026296666061	NaN
SNX27	SNX27	54.4198622009495	0.0616833905654343	0.175226148320032	0.352021608400455	0.724822057229523	0.999989994384931
CELF3	CELF3	0	NaN	NaN	NaN	NaN	NaN
RIIAD1	RIIAD1	0	NaN	NaN	NaN	NaN	NaN
MRPL9	MRPL9	221.679467335628	0.0189862709646722	0.150242555061325	0.126370793926678	0.899438419855998	0.999989994384931
OAZ3	OAZ3	0.304976240929298	-0.0289617573746161	0.0354886546710193	-0.816084961323337	0.414451544528879	NaN
TDRKH	TDRKH	35.4802517370445	0.166272214535725	0.176770579938009	0.940610222549673	0.346904641317559	0.999989994384931
LINGO4	LINGO4	0	NaN	NaN	NaN	NaN	NaN
RORC	RORC	1.96123259328544	-0.031799007964324	0.0853900568051963	-0.372397081745341	0.709597226368276	NaN
C2CD4D	C2CD4D	0.497709067770209	-0.0436066376101946	0.0433482205059794	-1.00596142358784	0.314434127136431	NaN
LOC100132111	LOC100132111	5.0085541572504	0.00930938577532002	0.130328899118037	0.0714299425401319	0.943055579765582	NaN
THEM5	THEM5	0	NaN	NaN	NaN	NaN	NaN
THEM4	THEM4	30.2419382577335	0.0337604470638394	0.177688499746038	0.189997929590782	0.849310752928117	0.999989994384931
S100A10	S100A10	273.671877930581	-0.0593131581514219	0.176162629512819	-0.336695463251506	0.736346483698041	0.999989994384931
NBPF18P	NBPF18P	0	NaN	NaN	NaN	NaN	NaN
S100A11	S100A11	435.923640671392	-0.107771242806331	0.172708699568617	-0.624005872752885	0.532623728251087	0.999989994384931
LOC100131107	LOC100131107	0	NaN	NaN	NaN	NaN	NaN
TCHHL1	TCHHL1	0	NaN	NaN	NaN	NaN	NaN
TCHH	TCHH	0	NaN	NaN	NaN	NaN	NaN
RPTN	RPTN	0	NaN	NaN	NaN	NaN	NaN
HRNR	HRNR	0	NaN	NaN	NaN	NaN	NaN
FLG	FLG	0	NaN	NaN	NaN	NaN	NaN
FLG-AS1	FLG-AS1	0	NaN	NaN	NaN	NaN	NaN
FLG2	FLG2	0	NaN	NaN	NaN	NaN	NaN
CRNN	CRNN	0	NaN	NaN	NaN	NaN	NaN
LCE5A	LCE5A	0	NaN	NaN	NaN	NaN	NaN
CRCT1	CRCT1	0	NaN	NaN	NaN	NaN	NaN
LCE3E	LCE3E	0	NaN	NaN	NaN	NaN	NaN
LCE3D	LCE3D	0	NaN	NaN	NaN	NaN	NaN
LCE3C	LCE3C	0	NaN	NaN	NaN	NaN	NaN
LCE3B	LCE3B	0	NaN	NaN	NaN	NaN	NaN
LCE3A	LCE3A	0	NaN	NaN	NaN	NaN	NaN
LCE2D	LCE2D	0	NaN	NaN	NaN	NaN	NaN
LCE2C	LCE2C	0	NaN	NaN	NaN	NaN	NaN
LCE2B	LCE2B	0	NaN	NaN	NaN	NaN	NaN
LCE2A	LCE2A	0	NaN	NaN	NaN	NaN	NaN
LCE4A	LCE4A	0	NaN	NaN	NaN	NaN	NaN
C1orf68	C1orf68	0	NaN	NaN	NaN	NaN	NaN
KPRP	KPRP	0	NaN	NaN	NaN	NaN	NaN
LCE1F	LCE1F	0	NaN	NaN	NaN	NaN	NaN
LCE1E	LCE1E	0	NaN	NaN	NaN	NaN	NaN
LCE1D	LCE1D	0	NaN	NaN	NaN	NaN	NaN
LCE1C	LCE1C	0	NaN	NaN	NaN	NaN	NaN
LCE1B	LCE1B	0	NaN	NaN	NaN	NaN	NaN
LCE1A	LCE1A	0	NaN	NaN	NaN	NaN	NaN
LCE6A	LCE6A	0	NaN	NaN	NaN	NaN	NaN
SMCP	SMCP	0	NaN	NaN	NaN	NaN	NaN
IVL	IVL	0.691296058189906	-0.0032473547739109	0.0551300603941397	-0.0589035228819754	0.953028952071935	NaN
SPRR4	SPRR4	0	NaN	NaN	NaN	NaN	NaN
SPRR1A	SPRR1A	0	NaN	NaN	NaN	NaN	NaN
SPRR3	SPRR3	0	NaN	NaN	NaN	NaN	NaN
SPRR1B	SPRR1B	0	NaN	NaN	NaN	NaN	NaN
SPRR2D	SPRR2D	0	NaN	NaN	NaN	NaN	NaN
SPRR2A	SPRR2A	0	NaN	NaN	NaN	NaN	NaN
SPRR2B	SPRR2B	0	NaN	NaN	NaN	NaN	NaN
SPRR2E	SPRR2E	1.09022839057426	0.0245901287932994	0.0709243054346926	0.346709476287252	0.728809590279893	NaN
SPRR2F	SPRR2F	0	NaN	NaN	NaN	NaN	NaN
SPRR2C	SPRR2C	0	NaN	NaN	NaN	NaN	NaN
SPRR2G	SPRR2G	0	NaN	NaN	NaN	NaN	NaN
LOC101928009	LOC101928009	0	NaN	NaN	NaN	NaN	NaN
LELP1	LELP1	0	NaN	NaN	NaN	NaN	NaN
PRR9	PRR9	0	NaN	NaN	NaN	NaN	NaN
LOR	LOR	0	NaN	NaN	NaN	NaN	NaN
PGLYRP3	PGLYRP3	0.152053951249307	0.0161913614353084	0.02639929464976	0.613325531993164	0.539661114482838	NaN
PGLYRP4	PGLYRP4	0.188049391521592	-0.0167095642638527	0.0270501957062857	-0.617724339050525	0.536757065238328	NaN
S100A9	S100A9	0.378440500702843	-0.0336221337817908	0.0381866683215344	-0.880467850682603	0.378605913940628	NaN
S100A12	S100A12	0	NaN	NaN	NaN	NaN	NaN
S100A8	S100A8	0	NaN	NaN	NaN	NaN	NaN
S100A7A	S100A7A	0	NaN	NaN	NaN	NaN	NaN
S100A7L2	S100A7L2	0	NaN	NaN	NaN	NaN	NaN
S100A7	S100A7	0	NaN	NaN	NaN	NaN	NaN
S100A6	S100A6	311.390327260175	0.0256956157040304	0.172809427563262	0.148693367406843	0.881795595098437	0.999989994384931
S100A5	S100A5	0.160801606237755	0.0164041642027001	0.0265733650966435	0.617316028400635	0.537026296666061	NaN
S100A4	S100A4	309.292475611064	0.0488846373137473	0.130612837132733	0.37427130737593	0.70820247678624	0.999989994384931
LOC101928034	LOC101928034	0.116926849407706	-0.0148661195724484	0.0255594263395117	-0.581629625601856	0.560816183338136	NaN
S100A3	S100A3	0	NaN	NaN	NaN	NaN	NaN
S100A2	S100A2	0.188049391521592	-0.0167095642638527	0.0270501957062857	-0.617724339050525	0.536757065238328	NaN
S100A16	S100A16	1.29024125238241	0.0146837387208911	0.0674116062535689	0.217822116056071	0.827567712157811	NaN
S100A14	S100A14	0.321603212475511	0.0222613957548878	0.0309436146629189	0.71941807695675	0.471883362092786	NaN
S100A13	S100A13	5.89504203449269	-0.0667046329614839	0.123976323893385	-0.538043320423401	0.590547141393904	NaN
S100A1	S100A1	0	NaN	NaN	NaN	NaN	NaN
CHTOP	CHTOP	519.77948179286	-0.0143943697030792	0.160701825440288	-0.089571911604873	0.928627405952531	0.999989994384931
SNAPIN	SNAPIN	97.1683689647615	0.0482753705780109	0.176722947420772	0.273169790808597	0.784722700581084	0.999989994384931
ILF2	ILF2	1972.05537418634	0.238960033644323	0.154595554192965	1.54571090282489	0.122174402938153	0.999989994384931
NPR1	NPR1	0	NaN	NaN	NaN	NaN	NaN
MIR8083	MIR8083	0	NaN	NaN	NaN	NaN	NaN
INTS3	INTS3	131.486611371409	0.0595798633481505	0.162509977295918	0.366622802732045	0.71390039676033	0.999989994384931
SLC27A3	SLC27A3	18.6890760544998	-0.0766906600977048	0.167552149532197	-0.457712182814866	0.647159234217408	0.999989994384931
LOC343052	LOC343052	0	NaN	NaN	NaN	NaN	NaN
GATAD2B	GATAD2B	267.799461941293	0.0466484275886869	0.164953837775676	0.282796861338413	0.777332560455332	0.999989994384931
DENND4B	DENND4B	190.544465932113	0.140468173031516	0.170158859131781	0.825511958344345	0.409080996378532	0.999989994384931
CRTC2	CRTC2	348.208871626021	0.0728266167685235	0.15346956187816	0.474534597462009	0.635118732464619	0.999989994384931
SLC39A1	SLC39A1	403.921709623846	0.0299846479234826	0.166637741782564	0.179939115849325	0.857200366352008	0.999989994384931
MIR6737	MIR6737	0	NaN	NaN	NaN	NaN	NaN
CREB3L4	CREB3L4	8.94774584186082	-0.101805605761225	0.15473325505481	-0.657942636346419	0.51057499224036	NaN
JTB	JTB	586.329382225175	-0.0111950849427452	0.167979863995406	-0.0666453983023313	0.946864003442235	0.999989994384931
RAB13	RAB13	2.25157932326241	0.0435144305324026	0.0980046238368907	0.44400385235725	0.657039798696905	NaN
RPS27	RPS27	2469.60404963746	0.00700803048905141	0.170319400591043	0.0411464017882409	0.967179182626715	0.999989994384931
NUP210L	NUP210L	0	NaN	NaN	NaN	NaN	NaN
TPM3	TPM3	3310.35652683848	0.0544028344478414	0.162568594865545	0.334645412250971	0.737892584023661	0.999989994384931
MIR190B	MIR190B	0	NaN	NaN	NaN	NaN	NaN
C1orf189	C1orf189	0.201074073841231	0.0172465096434334	0.0272512569303259	0.632870244757078	0.526818380222463	NaN
C1orf43	C1orf43	775.69618106284	-0.0142740486146876	0.138514677169354	-0.103050802314874	0.917922651122598	0.999989994384931
UBAP2L	UBAP2L	654.535691205939	0.038117527712211	0.175363864139636	0.217362498820506	0.827925854130428	0.999989994384931
HAX1	HAX1	332.155041335426	-0.0712831531447489	0.162362061627353	-0.439038236089631	0.660633831143014	0.999989994384931
AQP10	AQP10	0	NaN	NaN	NaN	NaN	NaN
ATP8B2	ATP8B2	83.223616363034	0.0976049548450031	0.172661567945714	0.565296354054256	0.571872208175073	0.999989994384931
IL6R	IL6R	22.5323026134757	0.100608220826278	0.139618298659135	0.720594805928005	0.471158850479043	0.999989994384931
SHE	SHE	2.20857866407081	0.0233930767232023	0.0941809308906679	0.248384428800759	0.80383698017855	NaN
TDRD10	TDRD10	0	NaN	NaN	NaN	NaN	NaN
UBE2Q1	UBE2Q1	409.298855459107	0.0342317305408808	0.146757842237635	0.233253160573536	0.815564827903917	0.999989994384931
UBE2Q1-AS1	UBE2Q1-AS1	0.188049391521592	-0.0167095642638527	0.0270501957062857	-0.617724339050525	0.536757065238328	NaN
CHRNB2	CHRNB2	0.116926849407706	-0.0148661195724484	0.0255594263395117	-0.581629625601856	0.560816183338136	NaN
ADAR	ADAR	1347.12552191262	-0.00682441649016293	0.160713402846305	-0.0424632692065474	0.966129392251786	0.999989994384931
KCNN3	KCNN3	270.572555213696	0.0321339916504247	0.177345101586832	0.181194695330737	0.856214758200561	0.999989994384931
PMVK	PMVK	77.9490357626415	-0.14184199759341	0.172494765600113	-0.822297401894714	0.410907655046603	0.999989994384931
PBXIP1	PBXIP1	178.237469806297	-0.209248853465803	0.175861730393884	-1.18984871237842	0.234105859636603	0.999989994384931
PYGO2	PYGO2	159.603622568307	-0.205819642870026	0.159800120309937	-1.28798177667722	0.197752306808817	0.999989994384931
SHC1	SHC1	468.306823610832	0.0807620798802541	0.144495343149569	0.558925139868739	0.576212811293717	0.999989994384931
CKS1B	CKS1B	174.825388525867	0.0889833425894401	0.158183889641806	0.562531006102678	0.573754284469307	0.999989994384931
MIR4258	MIR4258	0.190391109181252	-0.0167570158774064	0.0270873706495724	-0.61862836722659	0.536161209759397	NaN
FLAD1	FLAD1	149.873698668599	0.0840021878016856	0.164890122997929	0.509443417679666	0.610441449655834	0.999989994384931
LENEP	LENEP	0.201074073841231	0.0172465096434334	0.0272512569303259	0.632870244757078	0.526818380222463	NaN
ZBTB7B	ZBTB7B	95.5248787906226	0.12915282416553	0.165301325424312	0.781317535319259	0.43461575920587	0.999989994384931
DCST2	DCST2	0	NaN	NaN	NaN	NaN	NaN
DCST1	DCST1	0	NaN	NaN	NaN	NaN	NaN
LOC100505666	LOC100505666	3.10876596173735	-0.0258895590907247	0.0970531584404194	-0.266756481775069	0.789656662887983	NaN
ADAM15	ADAM15	165.917784442208	-0.0755343537483865	0.169184103474774	-0.446462476066194	0.655263212091921	0.999989994384931
EFNA4	EFNA4	20.37879741909	-0.0512393466369027	0.173431880392883	-0.295443643468708	0.767654997722279	0.999989994384931
EFNA3	EFNA3	9.12767327997558	-0.173176022461501	0.150822913132061	-1.14820764872687	0.250882852479547	NaN
EFNA1	EFNA1	0.307317958588957	-0.0291131624534333	0.0355799627514364	-0.818246007080431	0.413216729580163	NaN
SLC50A1	SLC50A1	143.476028674273	0.0828772304521546	0.162879456157062	0.508825559757746	0.610874501824647	0.999989994384931
DPM3	DPM3	26.0159826960525	0.107874610691719	0.174020268419952	0.619896818176331	0.535325720713567	0.999989994384931
KRTCAP2	KRTCAP2	260.928249642522	-0.109670059595783	0.170216399065078	-0.644297847905086	0.519382310914938	0.999989994384931
TRIM46	TRIM46	1.18312326999624	0.0604465858227989	0.0729538613695695	0.828559101437945	0.407353938863105	NaN
MUC1	MUC1	0.340103342770899	-0.0018118642197918	0.0350066252710797	-0.0517577517330314	0.958721719635108	NaN
MIR92B	MIR92B	0	NaN	NaN	NaN	NaN	NaN
THBS3	THBS3	5.24197575481026	-0.00207803647365873	0.130412113834379	-0.0159343822637352	0.987286740400496	NaN
MTX1	MTX1	101.616218738428	-0.287793486515845	0.162105924122616	-1.7753421910612	0.0758414029458532	0.999989994384931
GBAP1	GBAP1	2.9886854479539	0.10573832431574	0.10861213388385	0.973540621426487	0.330284681393894	NaN
GBA	GBA	100.736319206494	-0.0188749744342715	0.162825093243691	-0.115921778752016	0.907714535108078	0.999989994384931
FAM189B	FAM189B	66.6745889564882	-0.0821659212908328	0.177103032621971	-0.463944180257022	0.642687738502682	0.999989994384931
SCAMP3	SCAMP3	300.524590053358	-0.0681532527910653	0.149378113309531	-0.456246576430129	0.648212675872938	0.999989994384931
CLK2	CLK2	83.7824491612514	-0.0510414956486415	0.174205808893475	-0.292995371238469	0.769525689736703	0.999989994384931
HCN3	HCN3	5.18380156924176	0.0226384852176426	0.120704060629652	0.187553634066237	0.851226575768049	NaN
PKLR	PKLR	0	NaN	NaN	NaN	NaN	NaN
FDPS	FDPS	550.039298056079	-0.131861345421838	0.13963816382618	-0.944307357020088	0.345012607488322	0.999989994384931
RUSC1-AS1	RUSC1-AS1	0.609952481858596	-0.0537775864495412	0.0479915830723092	-1.12056287804706	0.262473973799692	NaN
RUSC1	RUSC1	33.8647435314569	-0.0437980718432388	0.175504289750709	-0.249555563031825	0.802931066928667	0.999989994384931
ASH1L	ASH1L	127.64867213692	0.0714532596899431	0.17349989167999	0.411834606915687	0.680460653971371	0.999989994384931
MIR555	MIR555	0	NaN	NaN	NaN	NaN	NaN
POU5F1P4	POU5F1P4	0	NaN	NaN	NaN	NaN	NaN
ASH1L-AS1	ASH1L-AS1	8.13266924134376	-0.153917529058253	0.144179970436667	-1.0675375268291	0.285729177220286	NaN
MSTO1	MSTO1	2.0786213731357	-0.0802409261694658	0.095305387419861	-0.841934840639913	0.399824427100649	NaN
MSTO2P	MSTO2P	11.3558547765139	0.0865934262179908	0.156792992389936	0.552278675839271	0.580757438144677	0.999989994384931
YY1AP1	YY1AP1	408.865721354138	0.047635029638955	0.144412440654783	0.329854058438263	0.741510238415289	0.999989994384931
DAP3	DAP3	488.84174234201	-0.0619444351123585	0.137125627822442	-0.451734924361241	0.651459955383555	0.999989994384931
GON4L	GON4L	160.636592247876	0.104614096242266	0.177662764593866	0.588835237824943	0.55597180501909	0.999989994384931
SYT11	SYT11	107.777992156728	-0.0174872864405345	0.17086956454506	-0.102342898146281	0.918484506249083	0.999989994384931
RIT1	RIT1	210.998941207015	0.0940496936179873	0.177816508134633	0.528914298253895	0.596864902760106	0.999989994384931
KIAA0907	KIAA0907	176.157894041797	0.149280663146755	0.166669046703224	0.895671188499497	0.37042840255166	0.999989994384931
SNORA80E	SNORA80E	0	NaN	NaN	NaN	NaN	NaN
SCARNA4	SCARNA4	0	NaN	NaN	NaN	NaN	NaN
RXFP4	RXFP4	0.152053951249307	0.0161913614353084	0.02639929464976	0.613325531993164	0.539661114482838	NaN
ARHGEF2	ARHGEF2	1346.57394002968	0.265864820400976	0.173375666932962	1.53346098160231	0.125162313351489	0.999989994384931
MIR6738	MIR6738	0.378440500702843	-0.0336221337817908	0.0381866683215344	-0.880467850682603	0.378605913940628	NaN
SSR2	SSR2	1610.73700956977	0.147734453363439	0.172064805603671	0.858597740805439	0.390562484962728	0.999989994384931
UBQLN4	UBQLN4	194.67560697494	-0.0746409858852119	0.173902830527154	-0.429210874020576	0.667769770236005	0.999989994384931
LAMTOR2	LAMTOR2	80.5810554719042	-0.0855176288587252	0.167250274314471	-0.511315327937409	0.609130273681375	0.999989994384931
RAB25	RAB25	0.188049391521592	-0.0167095642638527	0.0270501957062857	-0.617724339050525	0.536757065238328	NaN
MEX3A	MEX3A	2.78478779195079	0.121510593518564	0.0924050979054778	1.31497716330389	0.188517577565136	NaN
LMNA	LMNA	762.464943120031	-0.200056766838124	0.16593118180916	-1.20566107380717	0.227948199939039	0.999989994384931
SEMA4A	SEMA4A	10.5117678780477	-0.018540751882437	0.155439796794057	-0.119279311121345	0.905054073804039	0.999989994384931
SLC25A44	SLC25A44	286.202603555042	0.139006802576416	0.157137657537674	0.884618014259814	0.37636268745581	0.999989994384931
PMF1	PMF1	125.340770812829	-0.0626484144523595	0.175055550983026	-0.357877337225566	0.720435111273875	0.999989994384931
PMF1-BGLAP	PMF1-BGLAP	0	NaN	NaN	NaN	NaN	NaN
BGLAP	BGLAP	0.579514574544074	-0.0161137732648302	0.0473812319080703	-0.340087680626253	0.733790498883929	NaN
PAQR6	PAQR6	0.883616717834927	-0.0514097166606853	0.0579586937048891	-0.887006130994782	0.375075599638372	NaN
SMG5	SMG5	453.079152798088	0.0771712993996949	0.171554219354989	0.449836207409204	0.652828548218386	0.999989994384931
TMEM79	TMEM79	33.232099559756	0.0298988342341117	0.16943300551774	0.176464049272745	0.859929389968836	0.999989994384931
GLMP	GLMP	27.9601273052653	-0.09260905119251	0.17668160661274	-0.524157850768785	0.600168754263332	0.999989994384931
VHLL	VHLL	0	NaN	NaN	NaN	NaN	NaN
CCT3	CCT3	1554.6705737997	-0.0320653035396754	0.131375469482815	-0.244073750342485	0.807173702033321	0.999989994384931
TSACC	TSACC	0.924281418574633	0.0313611721578438	0.0617135776945584	0.508172971482239	0.611332044106964	NaN
RHBG	RHBG	0	NaN	NaN	NaN	NaN	NaN
C1orf61	C1orf61	4.35700648529905	-0.0810168547981262	0.11939142648672	-0.678581847810806	0.497402847563428	NaN
MIR9-1	MIR9-1	0	NaN	NaN	NaN	NaN	NaN
MEF2D	MEF2D	587.588925203687	0.0762553429225028	0.158036243456126	0.482518068354825	0.629437966139422	0.999989994384931
IQGAP3	IQGAP3	0.647421301359856	-0.0361540552367673	0.0553350746160177	-0.653365979672898	0.513520365673813	NaN
TTC24	TTC24	0.579514574544074	-0.0161137732648302	0.0473812319080703	-0.340087680626253	0.733790498883929	NaN
APOA1BP	APOA1BP	234.383338003239	-0.116519108628814	0.150907889520796	-0.772120722109479	0.440042930080573	0.999989994384931
GPATCH4	GPATCH4	462.858963216215	-0.0267192762299216	0.162492963159904	-0.164433435825944	0.869389943808563	0.999989994384931
HAPLN2	HAPLN2	0	NaN	NaN	NaN	NaN	NaN
BCAN	BCAN	0.767563966065666	-0.0308354033988863	0.0525180746349568	-0.587138877676254	0.557110438731234	NaN
NES	NES	0.53283616961181	-0.0154694150524547	0.0410959382598403	-0.376421994666361	0.706603197009143	NaN
CRABP2	CRABP2	0.987524644130755	-0.0334693333262929	0.0633467931191656	-0.528350871106161	0.59725582961588	NaN
ISG20L2	ISG20L2	455.928427276645	0.0114161865385518	0.142267908584941	0.0802442845480911	0.936042969720946	0.999989994384931
RRNAD1	RRNAD1	19.4030848344781	-0.000145022173423984	0.170002204870533	-0.000853060544328979	0.999319356244802	0.999989994384931
MRPL24	MRPL24	127.367662602733	-0.163921034087396	0.168598480377254	-0.972256889389561	0.330922765063312	0.999989994384931
HDGF	HDGF	1337.41448082401	-0.108727609027868	0.141937322367515	-0.766025504879837	0.443661126557659	0.999989994384931
PRCC	PRCC	457.338101036058	0.04540411823308	0.141784900773448	0.320232394178767	0.748792168129581	0.999989994384931
SH2D2A	SH2D2A	817.709757269361	-0.278478215730984	0.137310551546462	-2.02809043146808	0.0425510193131922	0.999989994384931
NTRK1	NTRK1	1.54339372261757	0.00724785431764751	0.072594538675173	0.0998402145659787	0.920471180929051	NaN
INSRR	INSRR	0.668781471472054	-0.0208797993022613	0.0448273014665308	-0.465783096889085	0.641370765337333	NaN
PEAR1	PEAR1	0	NaN	NaN	NaN	NaN	NaN
LRRC71	LRRC71	0	NaN	NaN	NaN	NaN	NaN
ARHGEF11	ARHGEF11	2.11159963092005	0.0312609682197605	0.0815790206549744	0.383198621027505	0.701572500395869	NaN
MIR765	MIR765	0	NaN	NaN	NaN	NaN	NaN
ETV3L	ETV3L	0	NaN	NaN	NaN	NaN	NaN
ETV3	ETV3	50.9361348716455	0.0782771852812619	0.177716790596012	0.440460268378368	0.659603782616079	0.999989994384931
CYCSP52	CYCSP52	0	NaN	NaN	NaN	NaN	NaN
FCRL5	FCRL5	0.831930554577229	0.0608107884202097	0.0611458457515374	0.994520358215517	0.319969599139598	NaN
FCRL4	FCRL4	1.94041067939005	-0.0424649154266637	0.0793299521281657	-0.535294857584904	0.592445981739263	NaN
FCRL3	FCRL3	174.620037206323	0.0408591660247359	0.177825830663647	0.229770702446598	0.818269951720985	0.999989994384931
FCRL2	FCRL2	42.9227947333704	0.0621702154770141	0.177827606829576	0.349609470573351	0.726631802467489	0.999989994384931
FCRL1	FCRL1	12.4823162117254	-0.0586379376662161	0.16096682591025	-0.364285854148051	0.715644562005309	0.999989994384931
CD5L	CD5L	0.321603212475511	0.0222613957548878	0.0309436146629189	0.71941807695675	0.471883362092786	NaN
KIRREL	KIRREL	0.318000923248936	0.00520185071842818	0.0342334965235682	0.151952071704009	0.879224737815536	NaN
LOC646268	LOC646268	0	NaN	NaN	NaN	NaN	NaN
CD1D	CD1D	0	NaN	NaN	NaN	NaN	NaN
CD1A	CD1A	0.188049391521592	-0.0167095642638527	0.0270501957062857	-0.617724339050525	0.536757065238328	NaN
CD1C	CD1C	0	NaN	NaN	NaN	NaN	NaN
CD1B	CD1B	0	NaN	NaN	NaN	NaN	NaN
CD1E	CD1E	0	NaN	NaN	NaN	NaN	NaN
OR10T2	OR10T2	0	NaN	NaN	NaN	NaN	NaN
OR10K2	OR10K2	0	NaN	NaN	NaN	NaN	NaN
OR10K1	OR10K1	0	NaN	NaN	NaN	NaN	NaN
OR10R2	OR10R2	0	NaN	NaN	NaN	NaN	NaN
OR6Y1	OR6Y1	0	NaN	NaN	NaN	NaN	NaN
OR6P1	OR6P1	0	NaN	NaN	NaN	NaN	NaN
OR10X1	OR10X1	0	NaN	NaN	NaN	NaN	NaN
OR10Z1	OR10Z1	0	NaN	NaN	NaN	NaN	NaN
SPTA1	SPTA1	0	NaN	NaN	NaN	NaN	NaN
OR6K2	OR6K2	0	NaN	NaN	NaN	NaN	NaN
OR6K3	OR6K3	0	NaN	NaN	NaN	NaN	NaN
OR6K6	OR6K6	0	NaN	NaN	NaN	NaN	NaN
OR6N1	OR6N1	0	NaN	NaN	NaN	NaN	NaN
OR6N2	OR6N2	0	NaN	NaN	NaN	NaN	NaN
MNDA	MNDA	0	NaN	NaN	NaN	NaN	NaN
PYHIN1	PYHIN1	243.040655723813	-0.112610772620295	0.154621004992021	-0.728301905851058	0.466428795939106	0.999989994384931
IFI16	IFI16	976.455352781205	0.106733687909194	0.153447959872753	0.695569286145628	0.48669860641775	0.999989994384931
AIM2	AIM2	72.8830804358572	0.0528911324959321	0.174763128690637	0.302644687653533	0.762160654737771	0.999989994384931
CADM3	CADM3	0	NaN	NaN	NaN	NaN	NaN
CADM3-AS1	CADM3-AS1	0	NaN	NaN	NaN	NaN	NaN
ACKR1	ACKR1	0.152053951249307	0.0161913614353084	0.02639929464976	0.613325531993164	0.539661114482838	NaN
FCER1A	FCER1A	0	NaN	NaN	NaN	NaN	NaN
OR10J3	OR10J3	0	NaN	NaN	NaN	NaN	NaN
OR10J1	OR10J1	0	NaN	NaN	NaN	NaN	NaN
OR10J5	OR10J5	0	NaN	NaN	NaN	NaN	NaN
APCS	APCS	0	NaN	NaN	NaN	NaN	NaN
CRP	CRP	0	NaN	NaN	NaN	NaN	NaN
DUSP23	DUSP23	25.8809652785135	1.25908412295593e-05	0.15745877427466	7.99627793850132e-05	0.999936198932958	0.999989994384931
FCRL6	FCRL6	24.5016318221036	0.0954617865937718	0.165071535867374	0.578305557600617	0.563057842911698	0.999989994384931
SLAMF8	SLAMF8	0.497709067770209	-0.0436066376101946	0.0433482205059794	-1.00596142358784	0.314434127136431	NaN
C1orf204	C1orf204	0	NaN	NaN	NaN	NaN	NaN
VSIG8	VSIG8	0	NaN	NaN	NaN	NaN	NaN
CFAP45	CFAP45	1.86013407429959	-0.0123825564814287	0.0892488963519089	-0.138741844298043	0.88965415088055	NaN
MIR4259	MIR4259	0	NaN	NaN	NaN	NaN	NaN
TAGLN2	TAGLN2	2698.04038110916	-0.13113622903491	0.161565951372752	-0.81165757958719	0.416988141806198	0.999989994384931
IGSF9	IGSF9	0	NaN	NaN	NaN	NaN	NaN
SLAMF9	SLAMF9	0	NaN	NaN	NaN	NaN	NaN
LINC01133	LINC01133	0	NaN	NaN	NaN	NaN	NaN
PIGM	PIGM	29.2136993396629	0.314825178784871	0.177288905846579	1.77577484209482	0.0757700359073357	0.999989994384931
KCNJ10	KCNJ10	0	NaN	NaN	NaN	NaN	NaN
KCNJ9	KCNJ9	0	NaN	NaN	NaN	NaN	NaN
IGSF8	IGSF8	68.3180321526178	-0.120309097993743	0.176918893841491	-0.68002402333316	0.49648924979759	0.999989994384931
ATP1A2	ATP1A2	0	NaN	NaN	NaN	NaN	NaN
ATP1A4	ATP1A4	0	NaN	NaN	NaN	NaN	NaN
CASQ1	CASQ1	0.304107902498614	0.0212729252637708	0.0302580058970954	0.703051130868239	0.482023885547963	NaN
LOC729867	LOC729867	1.01570291876763	0.00288521109121769	0.062936826460369	0.0458429706975215	0.963435409130515	NaN
PEA15	PEA15	1087.90825508259	0.152554380348003	0.127360708809866	1.19781353113972	0.230989618266828	0.999989994384931
DCAF8	DCAF8	226.188381511872	-0.000991508745967677	0.162568880807176	-0.00609900702425155	0.995133726628321	0.999989994384931
PEX19	PEX19	218.790617067275	0.0324815687245494	0.150932083598225	0.215206521702926	0.829606306471266	0.999989994384931
COPA	COPA	1498.63563841823	0.181802916371649	0.15432091234481	1.17808347299966	NaN	NaN
SUMO1P3	SUMO1P3	24.4970298653087	-0.155404401955646	0.174214723788158	-0.892027944461311	0.372377954383735	0.999989994384931
NCSTN	NCSTN	250.137643512269	0.0401611744398126	0.151694500015618	0.264750366266923	0.791201774764221	0.999989994384931
NHLH1	NHLH1	1.34746501453821	-0.0362465961987812	0.0755634255074707	-0.479684396986444	0.631451824302602	NaN
VANGL2	VANGL2	0	NaN	NaN	NaN	NaN	NaN
SLAMF6	SLAMF6	191.794262500909	-0.0463016177550989	0.165690652776217	-0.279446166571836	0.779902445790035	0.999989994384931
CD84	CD84	114.216733901283	0.128680176581471	0.175241533390756	0.734301818134281	0.462764810061056	0.999989994384931
SLAMF1	SLAMF1	7.39901891236307	0.0278319855013363	0.139127573031189	0.200046510515188	0.841444206096675	NaN
CD48	CD48	1020.2498732959	0.173976476776092	0.176581872328474	0.985245396268447	0.324503546878826	0.999989994384931
SLAMF7	SLAMF7	3743.35481626174	0.368036464704512	0.162860254425486	2.25982985230385	0.0238318128911936	0.999989994384931
LY9	LY9	20.2203303380626	0.151792902779278	0.168614691861387	0.900235330050969	0.367995028245174	0.999989994384931
CD244	CD244	271.989693705082	0.0609164340257797	0.158246377118935	0.384946784468854	0.700276842760123	0.999989994384931
ITLN1	ITLN1	0	NaN	NaN	NaN	NaN	NaN
LOC101928372	LOC101928372	0	NaN	NaN	NaN	NaN	NaN
ITLN2	ITLN2	0	NaN	NaN	NaN	NaN	NaN
F11R	F11R	210.408435664872	0.0476895973433364	0.172695427081976	0.276148582212886	0.782433947597978	0.999989994384931
TSTD1	TSTD1	49.4069526021559	-0.178990115538582	0.177502603477469	-1.00838022672328	0.313271961769035	0.999989994384931
USF1	USF1	76.0688787993068	-0.0629905033884788	0.17759527063371	-0.354685702855211	0.722825062942558	0.999989994384931
ARHGAP30	ARHGAP30	664.089480397681	-0.0839500081336324	0.160872383015572	-0.521842261300413	0.601780162118082	0.999989994384931
PVRL4	PVRL4	0	NaN	NaN	NaN	NaN	NaN
KLHDC9	KLHDC9	0.201074073841231	0.0172465096434334	0.0272512569303259	0.632870244757078	0.526818380222463	NaN
PFDN2	PFDN2	221.010066031224	-0.0529178158184321	0.170827453386878	-0.309773486458219	0.756733215238944	0.999989994384931
NIT1	NIT1	40.0724559862648	0.0267786004438676	0.177499650836192	0.150865651384185	0.880081696525819	0.999989994384931
DEDD	DEDD	203.764499631418	0.0374088797780813	0.15957539048053	0.234427624870174	0.814653014531842	0.999989994384931
UFC1	UFC1	386.109459128875	-0.00734132507231751	0.161251110372072	-0.0455272838455381	0.963687028076826	0.999989994384931
USP21	USP21	28.1331714762936	-0.0158736974821426	0.17758941704536	-0.0893842535565518	0.928776537218385	0.999989994384931
PPOX	PPOX	15.3521716797989	-0.0459215742151172	0.167364525286121	-0.274380572206751	0.783792171452698	0.999989994384931
B4GALT3	B4GALT3	240.456276899953	0.0455834640588581	0.161338747359541	0.282532651361647	0.777535113766309	0.999989994384931
ADAMTS4	ADAMTS4	0	NaN	NaN	NaN	NaN	NaN
NDUFS2	NDUFS2	287.385578639269	-0.111912229002251	0.151522825197596	-0.73858330490017	0.460160065015898	0.999989994384931
FCER1G	FCER1G	716.310630550041	-0.0360905402099645	0.167132757057405	-0.215939357702144	0.829035017753275	0.999989994384931
APOA2	APOA2	0	NaN	NaN	NaN	NaN	NaN
TOMM40L	TOMM40L	69.0831848299364	-0.106182632833531	0.175331641054422	-0.605610214990077	0.544773617533853	0.999989994384931
MIR5187	MIR5187	0	NaN	NaN	NaN	NaN	NaN
NR1I3	NR1I3	0	NaN	NaN	NaN	NaN	NaN
PCP4L1	PCP4L1	0	NaN	NaN	NaN	NaN	NaN
MPZ	MPZ	23.026427007137	0.0285499776736568	0.167728735966911	0.17021518411305	0.864840910776704	0.999989994384931
SDHC	SDHC	136.023869096925	-0.0333118351039889	0.174049442850188	-0.191392943053899	0.848217748499804	0.999989994384931
CFAP126	CFAP126	0.566489892224435	-0.0472712807666228	0.0450809224793286	-1.04858725524746	0.294368124099931	NaN
FCGR2A	FCGR2A	0.810152458061382	-0.0452452645491341	0.0553658603131336	-0.817205120506386	0.41381121678158	NaN
HSPA6	HSPA6	8.24264460711037	0.051629630303054	0.151891300214629	0.339911701526677	0.73392302423909	NaN
FCGR3A	FCGR3A	691.33176884781	-0.282199584168245	0.172847307428388	-1.63265247441105	0.102542108206768	0.999989994384931
FCGR2C	FCGR2C	2.11330647859441	-0.0632154531364225	0.086218433185935	-0.733201135772147	0.463435762735613	NaN
HSPA7	HSPA7	0.304107902498614	0.0212729252637708	0.0302580058970954	0.703051130868239	0.482023885547963	NaN
FCGR3B	FCGR3B	2.20898507205894	-0.0136685721204787	0.0971150000205187	-0.140746250502917	0.888070406121324	NaN
FCGR2B	FCGR2B	14.4700643798172	-0.148679062484725	0.163510575152814	-0.90929325119046	0.36319535205457	0.999989994384931
RPL31P11	RPL31P11	0	NaN	NaN	NaN	NaN	NaN
FCRLA	FCRLA	304.310219928788	-0.0720313247875769	0.161205153513204	-0.446830161553593	0.654997692111219	0.999989994384931
FCRLB	FCRLB	3.24745938924538	-0.0812882513248822	0.111126115569015	-0.731495480685615	0.464476563956024	NaN
DUSP12	DUSP12	95.9296883044385	-0.00644752680208855	0.171326305864917	-0.037633022958962	0.969980278049167	0.999989994384931
ATF6	ATF6	542.668077474142	0.236817646173849	0.155769097575512	1.5203121149177	0.128432550628064	0.999989994384931
OLFML2B	OLFML2B	0	NaN	NaN	NaN	NaN	NaN
NOS1AP	NOS1AP	0.188049391521592	-0.0167095642638527	0.0270501957062857	-0.617724339050525	0.536757065238328	NaN
MIR4654	MIR4654	0	NaN	NaN	NaN	NaN	NaN
MIR556	MIR556	0	NaN	NaN	NaN	NaN	NaN
C1orf111	C1orf111	0	NaN	NaN	NaN	NaN	NaN
C1orf226	C1orf226	0.318000923248936	0.00520185071842818	0.0342334965235682	0.151952071704009	0.879224737815536	NaN
SH2D1B	SH2D1B	3629.94417650494	-0.105011502838867	0.174875927617657	-0.600491469977849	0.548178744024969	0.999989994384931
UHMK1	UHMK1	1008.74368395283	0.0912508637470841	0.137719404273031	0.662585379516876	0.507596136482948	0.999989994384931
UAP1	UAP1	504.946274443714	0.141959913643815	0.166482584850846	0.852701282665682	0.393824979411739	0.999989994384931
DDR2	DDR2	6.28212856996727	0.0566700534565753	0.137984229789103	0.410699494740743	0.681292897471796	NaN
HSD17B7	HSD17B7	73.2430049442969	-0.078707233349124	0.174464222874324	-0.451136812192268	0.651890947489299	0.999989994384931
C1orf110	C1orf110	0	NaN	NaN	NaN	NaN	NaN
RGS4	RGS4	0	NaN	NaN	NaN	NaN	NaN
RGS5	RGS5	2.25924007295036	-0.00391957379581571	0.0889964006341028	-0.0440419361669528	0.964870976053421	NaN
LOC101928404	LOC101928404	0	NaN	NaN	NaN	NaN	NaN
NUF2	NUF2	52.8758444213901	-0.067985554667635	0.177828958819908	-0.382308680873995	0.702232416464208	0.999989994384931
LOC100422212	LOC100422212	0	NaN	NaN	NaN	NaN	NaN
PBX1	PBX1	0.579514574544074	-0.0161137732648302	0.0473812319080703	-0.340087680626253	0.733790498883929	NaN
LOC100505795	LOC100505795	0	NaN	NaN	NaN	NaN	NaN
LMX1A	LMX1A	0	NaN	NaN	NaN	NaN	NaN
RXRG	RXRG	0	NaN	NaN	NaN	NaN	NaN
LOC400794	LOC400794	0	NaN	NaN	NaN	NaN	NaN
LRRC52	LRRC52	0	NaN	NaN	NaN	NaN	NaN
MGST3	MGST3	111.203191991952	0.11750205426807	0.17783048922451	0.66075314070426	0.508770638306595	0.999989994384931
ALDH9A1	ALDH9A1	221.520091979746	-0.00803188883909616	0.159698058255939	-0.0502942172673378	0.959887931891985	0.999989994384931
LOC440700	LOC440700	0	NaN	NaN	NaN	NaN	NaN
TMCO1	TMCO1	452.696708913639	0.0251099492373194	0.164722915645361	0.152437498686459	0.878841882982521	0.999989994384931
LOC100147773	LOC100147773	0.321603212475511	0.0222613957548878	0.0309436146629189	0.71941807695675	0.471883362092786	NaN
UCK2	UCK2	244.638883269332	-0.0256902006093636	0.155273164332629	-0.165451645941404	0.868588506172091	0.999989994384931
MIR3658	MIR3658	0	NaN	NaN	NaN	NaN	NaN
FAM78B	FAM78B	0.971828161937581	-0.025580046366374	0.0631249897534059	-0.405228523066711	0.685309540672445	NaN
MIR921	MIR921	0	NaN	NaN	NaN	NaN	NaN
FMO9P	FMO9P	0	NaN	NaN	NaN	NaN	NaN
POGK	POGK	229.306819614683	-0.207602064247697	0.156751566629179	-1.32440184625914	0.185369621759787	0.999989994384931
TADA1	TADA1	107.626031629005	0.230393231830599	0.16960588015072	1.35840356257614	0.174335664454804	0.999989994384931
ILDR2	ILDR2	22.5105015111986	-0.146763468339077	0.175912690395212	-0.834297218747278	0.404113518727926	0.999989994384931
MAEL	MAEL	1.23481519246169	0.0140362180699982	0.0718222952745305	0.195429817667992	0.845056475498713	NaN
GPA33	GPA33	1.33684420080059	0.0404235925320432	0.06127215758771	0.65973835627018	0.509421747843597	NaN
DUSP27	DUSP27	0	NaN	NaN	NaN	NaN	NaN
LINC01363	LINC01363	0	NaN	NaN	NaN	NaN	NaN
POU2F1	POU2F1	115.869772269841	0.0438396385572699	0.172148800300489	0.254661307431402	0.798984703288916	0.999989994384931
CD247	CD247	1516.82657912603	-0.196291685371572	0.159718066626007	-1.22898861423865	0.219076074930079	0.999989994384931
CREG1	CREG1	186.754413146232	-0.0217389931883519	0.158348808934317	-0.137285485976527	0.8908051423223	0.999989994384931
RCSD1	RCSD1	197.250568847321	-0.153047000931482	0.171389523129277	-0.892977576091631	0.371869181252258	0.999989994384931
MPZL1	MPZL1	153.667529089706	-0.0893983243993691	0.169924454663198	-0.526106289860177	0.598814358703863	0.999989994384931
ADCY10	ADCY10	0	NaN	NaN	NaN	NaN	NaN
MPC2	MPC2	232.406849276884	-0.0813095329136294	0.162414263079651	-0.500630494956922	0.616631196625153	0.999989994384931
DCAF6	DCAF6	278.646261194564	0.0287909486861001	0.142130859105928	0.202566486034132	0.83947388715863	0.999989994384931
MIR1255B2	MIR1255B2	0	NaN	NaN	NaN	NaN	NaN
GPR161	GPR161	0.277728455645461	0.0029859238173621	0.0327169322647115	0.0912653971711989	0.92728171226547	NaN
TIPRL	TIPRL	313.38511926295	0.0012329620730331	0.173428463865335	0.00710934090952035	0.994327614433823	0.999989994384931
SFT2D2	SFT2D2	41.5668268582438	0.284802042011646	0.177268556100062	1.60661342472314	0.108139195742095	0.999989994384931
ANKRD36BP1	ANKRD36BP1	0	NaN	NaN	NaN	NaN	NaN
TBX19	TBX19	3.71999981848269	-0.0533016699274773	0.105112266228439	-0.507092767000548	0.61208972982783	NaN
MIR557	MIR557	0	NaN	NaN	NaN	NaN	NaN
LOC100505918	LOC100505918	0	NaN	NaN	NaN	NaN	NaN
LOC101928565	LOC101928565	0	NaN	NaN	NaN	NaN	NaN
XCL2	XCL2	5753.44641576092	0.200935393120453	0.17715589262544	1.13422923811679	0.256698402577904	0.999989994384931
XCL1	XCL1	4858.05896514308	0.102498935072014	0.141291420021186	0.725443449125538	0.468180025968319	0.999989994384931
DPT	DPT	0	NaN	NaN	NaN	NaN	NaN
LINC00626	LINC00626	0	NaN	NaN	NaN	NaN	NaN
LINC00970	LINC00970	0	NaN	NaN	NaN	NaN	NaN
ATP1B1	ATP1B1	31.0639786859454	-0.133498439557154	0.17608002162875	-0.758169145609401	0.448349729718861	0.999989994384931
NME7	NME7	26.4794783211918	-0.0878459717013653	0.177112252105569	-0.495990371400189	0.619901204272645	0.999989994384931
BLZF1	BLZF1	60.7600433750272	0.198662557238617	0.175928433803237	1.12922370161498	0.258803477669367	0.999989994384931
CCDC181	CCDC181	0.190391109181252	-0.0167570158774064	0.0270873706495724	-0.61862836722659	0.536161209759397	NaN
SLC19A2	SLC19A2	31.5238918558573	0.0697147867808625	0.175930144352999	0.396264023071463	0.691910264946561	0.999989994384931
F5	F5	0.837812410541108	-0.0535201332431975	0.0608989880501623	-0.878834525117448	0.379491003604881	NaN
SELP	SELP	0.152053951249307	0.0161913614353084	0.02639929464976	0.613325531993164	0.539661114482838	NaN
SELL	SELL	278.848922437862	0.0344023167833197	0.125399359209894	0.274342046084438	0.783821775411514	0.999989994384931
SELE	SELE	0	NaN	NaN	NaN	NaN	NaN
METTL18	METTL18	26.4217501756479	-0.0570544638421267	0.175352751664791	-0.325369652317709	0.744901320968464	0.999989994384931
C1orf112	C1orf112	31.531835941982	0.0370853809621253	0.177458710791494	0.208980335745248	0.834463589495286	0.999989994384931
SCYL3	SCYL3	32.8128940016202	-0.0986810038106857	0.177833532749991	-0.554906615668584	0.578958536568037	0.999989994384931
KIFAP3	KIFAP3	64.7999531513901	-0.0284280341792686	0.174519663418543	-0.162893015161798	0.870602670469367	0.999989994384931
METTL11B	METTL11B	0	NaN	NaN	NaN	NaN	NaN
MIR3119-2	MIR3119-2	0	NaN	NaN	NaN	NaN	NaN
MIR3119-1	MIR3119-1	0	NaN	NaN	NaN	NaN	NaN
LINC01142	LINC01142	0	NaN	NaN	NaN	NaN	NaN
LOC101928650	LOC101928650	0	NaN	NaN	NaN	NaN	NaN
GORAB	GORAB	38.9021135645803	0.149191656438558	0.176867835555376	0.843520564211616	0.398937369675544	0.999989994384931
PRRX1	PRRX1	0	NaN	NaN	NaN	NaN	NaN
MROH9	MROH9	0	NaN	NaN	NaN	NaN	NaN
FMO3	FMO3	0	NaN	NaN	NaN	NaN	NaN
MIR1295A	MIR1295A	0	NaN	NaN	NaN	NaN	NaN
MIR1295B	MIR1295B	0	NaN	NaN	NaN	NaN	NaN
FMO6P	FMO6P	0	NaN	NaN	NaN	NaN	NaN
FMO2	FMO2	0	NaN	NaN	NaN	NaN	NaN
FMO1	FMO1	0	NaN	NaN	NaN	NaN	NaN
FMO4	FMO4	3.15588723231268	0.0463342440380549	0.111429972223498	0.415814911495457	0.677545446536194	NaN
TOP1P1	TOP1P1	5.68475790478525	0.064452328868923	0.124017779101974	0.51970233087247	0.603271062073144	NaN
PRRC2C	PRRC2C	818.89382523365	0.0545846352026568	0.137580411095718	0.396747144218669	0.691553931213263	0.999989994384931
MYOC	MYOC	0	NaN	NaN	NaN	NaN	NaN
VAMP4	VAMP4	34.5408836960963	-0.0154456820174052	0.177757390965986	-0.0868919257504224	0.930757417563793	0.999989994384931
METTL13	METTL13	218.240869364115	0.0278676042633404	0.151770446527455	0.18361680354086	0.854314079934763	0.999989994384931
DNM3	DNM3	1.46994939690368	-0.0313561224467854	0.0698920388176214	-0.448636539686689	0.653693870345901	NaN
DNM3-IT1	DNM3-IT1	0	NaN	NaN	NaN	NaN	NaN
DNM3OS	DNM3OS	0	NaN	NaN	NaN	NaN	NaN
MIR214	MIR214	0	NaN	NaN	NaN	NaN	NaN
MIR3120	MIR3120	0	NaN	NaN	NaN	NaN	NaN
MIR199A2	MIR199A2	0	NaN	NaN	NaN	NaN	NaN
C1orf105	C1orf105	0	NaN	NaN	NaN	NaN	NaN
PIGC	PIGC	71.2323650246859	-0.179398427638877	0.172485545230822	-1.04007803899628	0.29830364568308	0.999989994384931
SUCO	SUCO	164.266661216256	0.237934069165836	0.159498007041728	1.49176828964131	0.135759899624215	0.999989994384931
FASLG	FASLG	1315.03551498892	0.244398576738422	0.176516225639717	1.38456720254861	0.166184845922987	0.999989994384931
TNFSF18	TNFSF18	0	NaN	NaN	NaN	NaN	NaN
TNFSF4	TNFSF4	23.9303392756849	-1.02388155169868	0.170646483154008	-6.00001554543979	1.97298639434297e-09	1.00050140057132e-05
LOC100506023	LOC100506023	1.45336464222016	0.0879675868212876	0.0787277059499363	1.11736504652158	0.263838273848182	NaN
LOC101928673	LOC101928673	2.22159758718269	-0.0145696539098451	0.0947549270273721	-0.153761438765462	0.877797839591047	NaN
PRDX6	PRDX6	622.689533666613	-0.0254037394646526	0.150391080689879	-0.168917859677048	0.865861251071528	0.999989994384931
SLC9C2	SLC9C2	0	NaN	NaN	NaN	NaN	NaN
ANKRD45	ANKRD45	0	NaN	NaN	NaN	NaN	NaN
LOC730159	LOC730159	0.152053951249307	0.0161913614353084	0.02639929464976	0.613325531993164	0.539661114482838	NaN
KLHL20	KLHL20	46.245936502308	0.225687900577505	0.176939509362055	1.27550879614852	0.202129212764795	0.999989994384931
CENPL	CENPL	64.4453656337512	0.40271055299486	0.172811967311228	2.33033949708814	0.0197882147839294	0.999989994384931
DARS2	DARS2	187.160977396971	-0.0697488916391006	0.169660712879016	-0.41110809011417	0.680993278061298	0.999989994384931
GAS5-AS1	GAS5-AS1	0.57629875924597	-0.0262859793733081	0.049066045446413	-0.535726471007656	0.592147606126324	NaN
GAS5	GAS5	271.682928641619	-0.0542221631737138	0.159250300949957	-0.340483897677233	0.733492147001905	0.999989994384931
SNORD81	SNORD81	0.61783179841636	0.0016569342641292	0.0538700193994177	0.0307580038507859	0.975462532632133	NaN
SNORD47	SNORD47	1.30552556737969	-0.0302404616146837	0.0753681462242753	-0.401236638150768	0.688245908438071	NaN
SNORD80	SNORD80	0.848495375201087	-0.0160356610058287	0.0635931049754366	-0.252160371977789	0.800917107088544	NaN
SNORD79	SNORD79	0.922808039345658	-0.0288173931117798	0.0626305610947193	-0.460117115479738	0.645432159548005	NaN
SNORD78	SNORD78	0.682548403201457	-0.00375204077870264	0.0500563156269034	-0.0749563912507786	0.940249408975919	NaN
SNORD44	SNORD44	2.11841773544472	0.077353481429354	0.09094530835554	0.850549443704668	0.395019683490638	NaN
SNORD77	SNORD77	0.353128025090537	0.0328664920089966	0.0374485091620456	0.877644871436087	0.380136470336314	NaN
SNORD76	SNORD76	2.18519573892227	0.0395946312937672	0.0790181144316962	0.50108296785534	0.616312733154498	NaN
SNORD75	SNORD75	0.391465183022482	0.000771934546539374	0.0366163017972462	0.0210817179411993	0.983180468624222	NaN
SNORD74	SNORD74	0.492157294020206	0.0100989955565532	0.0401005009585472	0.251842129528327	0.80116309191186	NaN
ZBTB37	ZBTB37	8.70757404990639	0.0465152399029079	0.152280770301434	0.305457083063296	0.760018051712062	NaN
SERPINC1	SERPINC1	0.465777847167053	-0.0141145425003326	0.0447714542988959	-0.315257628356305	0.752566053499423	NaN
RC3H1	RC3H1	379.204552048063	0.220509046038575	0.156556959366629	1.40849085809198	0.158985772091037	0.999989994384931
[truncated: 24,365 more rows]
